# Supplementary material for: (Cyclo­pentane-1,1-di­yl)dimethanol
Source: Acta Crystallogr Sect E Struct Rep Online. 2009 Feb 6;65(Pt 3):o479. doi: 10.1107/S1600536809001330 (PMC2968446; doi:10.1107/S1600536809001330)
Supplement: Supplementary file 1 [file e-65-0o479-sup1.cif]

##############################################################################
###                                                                        ###
###        Electronic paper (Acta Crystallographica Section E)             ###
###                                                                        ###
##############################################################################
#                                                                            #
# This CIF contains the data in a paper accepted for publication in Acta     #
# Crystallographica Section E. It conforms to the requirements of Notes      #
# for Authors for Section E, and has been peer reviewed under the auspices   #
# of the IUCr Commission on Journals.                                        #
#                                                                            #
# Full details of the Crystallographic Information File format               #
# are given in the paper "The Crystallographic Information File (CIF):       #
# a New Standard Archive File for Crystallography" by S. R. Hall, F. H.      #
# Allen and I. D. Brown [Acta Cryst. (1991), A47, 655-685].                  #
#                                                                            #
# The current version of the core CIF dictionary is obtainable from          #
# ftp://ftp.iucr.org/pub/cif_core.dic. The current version number is 2.4.    #
#                                                                            #
# Software is freely available for graphical display of the structure(s) in  #
# this CIF.  For information consult the CIF home page http://www.iucr.org/  #
# cif/home.html                                                              #
#                                                                            #
# This file may be used for bona fide research purposes within the           #
# scientific community so long as proper attribution is given to the journal # 
# article from which it was obtained.                                        #
#                                                                            #
##############################################################################
                                             
data_global
_journal_date_recd_electronic     2008-12-17
_journal_date_accepted     2009-01-12
_journal_name_full     'Acta Crystallographica, Section E'
_journal_year     2009
_journal_volume     65
_journal_issue      3
_journal_page_first     o479
_journal_page_last     o479
_journal_paper_category     QO
_journal_coeditor_code     ZL2170
_publ_contact_author_name     'Professor Peter Kl\"ufers'
_publ_contact_author_address
;
Department Chemie und Biochemie
Ludwig-Maximilians-Universit\"at
Butenandtstrasse 5--13
D-81377 M\"unchen
Germany
;
_publ_contact_author_email     kluef@cup.uni-muenchen.de
_publ_contact_author_fax     '+49-89-2180-77406'
_publ_contact_author_phone     '+49-89-2180-77407'
_publ_section_title
;
(Cyclopentane-1,1-diyl)dimethanol
;
loop_
    _publ_author_name
    _publ_author_address
    'Betz, Richard'
;
Ludwig-Maximilians Universit\"at
Department Chemie und Biochemie
Butenandtstrasse 5--13 (Haus D)
81377 M\"unchen
Germany
;
    'Kl\"ufers, Peter'
;
Ludwig-Maximilians Universit\"at
Department Chemie und Biochemie
Butenandtstrasse 5--13 (Haus D)
81377 M\"unchen
Germany
;
    'Mayer, Peter'
;
Ludwig-Maximilians Universit\"at
Department Chemie und Biochemie
Butenandtstrasse 5--13 (Haus D)
81377 M\"unchen
Germany
;
data_I
_chemical_name_systematic
;
(Cyclopentane-1,1-diyl)dimethanol
;
_chemical_name_common     1,1-Bis(hydroxymethyl)cyclopentane
_chemical_formula_moiety     'C7 H14 O2'
_chemical_formula_sum     'C7 H14 O2'
_chemical_formula_iupac     'C7 H14 O2'
_chemical_formula_weight     130.18
_chemical_melting_point     ?
_symmetry_cell_setting     monoclinic
_symmetry_space_group_name_H-M     'P 21/n'
_symmetry_space_group_name_Hall     '-P 2yn'
loop_
    _symmetry_equiv_pos_as_xyz
    'x, y, z'
    '-x+1/2, y+1/2, -z+1/2'
    '-x, -y, -z'
    'x-1/2, -y-1/2, z-1/2'
_cell_length_a     5.8614(16)
_cell_length_b     10.631(3)
_cell_length_c     11.917(3)
_cell_angle_alpha     90.00
_cell_angle_beta     98.33(2)
_cell_angle_gamma     90.00
_cell_volume     734.7(3)
_cell_formula_units_Z     4
_cell_measurement_reflns_used     ?
_cell_measurement_theta_min     4.5478
_cell_measurement_theta_max     27.4989
_cell_measurement_temperature     200(2)
_exptl_crystal_description     platelet
_exptl_crystal_colour     colourless
_exptl_crystal_size_max     0.20
_exptl_crystal_size_mid     0.17
_exptl_crystal_size_min     0.06
_exptl_crystal_density_diffrn     1.177
_exptl_crystal_density_meas     ?
_exptl_crystal_density_method     'not measured'
_exptl_crystal_F_000     288
_exptl_absorpt_coefficient_mu     0.084
_exptl_absorpt_correction_type     none
_exptl_absorpt_process_details     ?
_exptl_absorpt_correction_T_min     ?
_exptl_absorpt_correction_T_max     ?
_exptl_special_details
;
;
_diffrn_ambient_temperature     200(2)
_diffrn_radiation_type     MoK\a
_diffrn_radiation_wavelength     0.71073
_diffrn_radiation_source     'fine-focus sealed tube'
_diffrn_radiation_monochromator     'graphite'
_diffrn_measurement_device_type     'Oxford Diffraction Xcalibur'
_diffrn_measurement_device     'CCD camera on \k-goniostat'
_diffrn_measurement_method     \w
_diffrn_reflns_number     4224
_diffrn_reflns_av_R_equivalents     0.0673
_diffrn_reflns_av_sigmaI/netI     0.0862
_diffrn_reflns_theta_min     4.55
_diffrn_reflns_theta_max     27.50
_diffrn_reflns_theta_full     27.50
_diffrn_measured_fraction_theta_max     0.994
_diffrn_measured_fraction_theta_full     0.994
_diffrn_reflns_limit_h_min     -7
_diffrn_reflns_limit_h_max     4
_diffrn_reflns_limit_k_min     -13
_diffrn_reflns_limit_k_max     13
_diffrn_reflns_limit_l_min     -14
_diffrn_reflns_limit_l_max     15
_refine_special_details
;
;
_reflns_number_total     1692
_reflns_number_gt     924
_reflns_threshold_expression     I>2\s(I)
_refine_ls_structure_factor_coef     Fsqd
_refine_ls_matrix_type     full
_refine_ls_R_factor_all     0.1256
_refine_ls_R_factor_gt     0.0606
_refine_ls_wR_factor_gt     0.1186
_refine_ls_wR_factor_ref     0.1493
_refine_ls_goodness_of_fit_ref     1.011
_refine_ls_restrained_S_all     1.011
_refine_ls_number_reflns     1692
_refine_ls_number_parameters     85
_refine_ls_number_restraints     0
_refine_ls_hydrogen_treatment     constr
_refine_ls_weighting_scheme     calc
_refine_ls_weighting_details
                 'calc w=1/[\s^2^(Fo^2^)+(0.0527P)^2^] where P=(Fo^2^+2Fc^2^)/3'
_atom_sites_solution_hydrogens     geom
_atom_sites_solution_primary     direct
_atom_sites_solution_secondary     difmap
_refine_ls_shift/su_max     0.000
_refine_ls_shift/su_mean     0.000
_refine_diff_density_max     0.186
_refine_diff_density_min     -0.171
_refine_ls_extinction_method     none
_refine_ls_extinction_coef     ?
_refine_ls_abs_structure_Flack     ?
loop_
    _atom_type_symbol
    _atom_type_description
    _atom_type_scat_dispersion_real
    _atom_type_scat_dispersion_imag
    _atom_type_scat_source
    'C' 'C' 0.0033 0.0016
                         'International Tables Vol C Tables 4.2.6.8 and 6.1.1.4'
    'H' 'H' 0.0000 0.0000
                         'International Tables Vol C Tables 4.2.6.8 and 6.1.1.4'
    'O' 'O' 0.0106 0.0060
                         'International Tables Vol C Tables 4.2.6.8 and 6.1.1.4'
_computing_data_collection     'CrysAlis CCD (Oxford Diffraction, 2005)'
_computing_cell_refinement     'CrysAlis RED (Oxford Diffraction, 2005)'
_computing_data_reduction     'CrysAlis RED (Oxford Diffraction, 2005)'
_computing_structure_solution     'SHELXS97 (Sheldrick, 2008)'
_computing_structure_refinement     'SHELXL97 (Sheldrick, 2008)'
_computing_molecular_graphics     'ORTEP-3 (Farrugia, 1997)'
_computing_publication_material     'SHELXL97 (Sheldrick, 2008)'
loop_
    _atom_site_type_symbol
    _atom_site_label
    _atom_site_fract_x
    _atom_site_fract_y
    _atom_site_fract_z
    _atom_site_U_iso_or_equiv
    _atom_site_adp_type
    _atom_site_calc_flag
    _atom_site_refinement_flags
    _atom_site_occupancy
    _atom_site_disorder_assembly
    _atom_site_disorder_group
    O O1 0.2142(2) 0.49721(17) 0.14033(13) 0.0473(5) Uani d . 1 . .
    H H1 0.2522 0.5090 0.0758 0.071 Uiso calc R 1 . .
    O O2 0.7532(3) 0.48406(16) 0.08445(12) 0.0431(5) Uani d . 1 . .
    H H2 0.8893 0.4984 0.1146 0.065 Uiso calc R 1 . .
    C C1 0.5747(4) 0.41846(19) 0.24878(17) 0.0299(5) Uani d . 1 . .
    C C2 0.7724(4) 0.4594(2) 0.34277(18) 0.0381(6) Uani d . 1 . .
    H H21 0.9204 0.4638 0.3122 0.046 Uiso calc R 1 . .
    H H22 0.7393 0.5432 0.3729 0.046 Uiso calc R 1 . .
    C C3 0.7843(5) 0.3602(2) 0.4357(2) 0.0562(8) Uani d . 1 . .
    H H31 0.8906 0.2912 0.4223 0.067 Uiso calc R 1 . .
    H H32 0.8361 0.3975 0.5112 0.067 Uiso calc R 1 . .
    C C4 0.5393(6) 0.3131(3) 0.4270(2) 0.0586(8) Uani d . 1 . .
    H H41 0.4413 0.3733 0.4619 0.070 Uiso calc R 1 . .
    H H42 0.5330 0.2302 0.4641 0.070 Uiso calc R 1 . .
    C C5 0.4640(4) 0.3034(2) 0.2995(2) 0.0475(7) Uani d . 1 . .
    H H51 0.2939 0.3064 0.2812 0.057 Uiso calc R 1 . .
    H H52 0.5198 0.2240 0.2696 0.057 Uiso calc R 1 . .
    C C6 0.4039(4) 0.5258(2) 0.22489(19) 0.0363(6) Uani d . 1 . .
    H H61 0.3447 0.5481 0.2960 0.044 Uiso calc R 1 . .
    H H62 0.4853 0.6002 0.2004 0.044 Uiso calc R 1 . .
    C C7 0.6631(4) 0.3799(2) 0.14014(19) 0.0388(6) Uani d . 1 . .
    H H71 0.7856 0.3158 0.1581 0.047 Uiso calc R 1 . .
    H H72 0.5356 0.3410 0.0880 0.047 Uiso calc R 1 . .
loop_
    _atom_site_aniso_label
    _atom_site_aniso_U_11
    _atom_site_aniso_U_22
    _atom_site_aniso_U_33
    _atom_site_aniso_U_12
    _atom_site_aniso_U_13
    _atom_site_aniso_U_23
    O1 0.0243(8) 0.0853(13) 0.0320(8) 0.0014(8) 0.0036(7) 0.0073(9)
    O2 0.0276(8) 0.0721(12) 0.0303(8) -0.0023(9) 0.0060(7) 0.0062(8)
    C1 0.0290(11) 0.0332(11) 0.0274(11) -0.0025(10) 0.0043(9) -0.0028(9)
    C2 0.0331(12) 0.0496(14) 0.0308(11) -0.0007(11) 0.0018(10) -0.0010(10)
    C3 0.074(2) 0.0586(17) 0.0326(13) 0.0067(16) -0.0032(14) 0.0047(12)
    C4 0.093(2) 0.0465(15) 0.0408(14) -0.0035(16) 0.0266(15) 0.0052(12)
    C5 0.0526(16) 0.0417(14) 0.0500(15) -0.0048(13) 0.0139(13) 0.0066(12)
    C6 0.0288(11) 0.0470(14) 0.0330(11) 0.0021(11) 0.0039(10) 0.0001(10)
    C7 0.0348(12) 0.0454(13) 0.0370(13) 0.0008(11) 0.0074(11) -0.0068(11)
_geom_special_details
;
;
loop_
    _geom_bond_atom_site_label_1
    _geom_bond_atom_site_label_2
    _geom_bond_site_symmetry_2
    _geom_bond_distance
    _geom_bond_publ_flag
    O1 C6 . 1.421(3) ?
    O1 H1 . 0.8400 ?
    O2 C7 . 1.431(3) ?
    O2 H2 . 0.8400 ?
    C1 C6 . 1.517(3) ?
    C1 C7 . 1.519(3) ?
    C1 C5 . 1.548(3) ?
    C1 C2 . 1.553(3) ?
    C2 C3 . 1.524(3) ?
    C2 H21 . 0.9900 ?
    C2 H22 . 0.9900 ?
    C3 C4 . 1.510(4) ?
    C3 H31 . 0.9900 ?
    C3 H32 . 0.9900 ?
    C4 C5 . 1.523(4) ?
    C4 H41 . 0.9900 ?
    C4 H42 . 0.9900 ?
    C5 H51 . 0.9900 ?
    C5 H52 . 0.9900 ?
    C6 H61 . 0.9900 ?
    C6 H62 . 0.9900 ?
    C7 H71 . 0.9900 ?
    C7 H72 . 0.9900 ?
loop_
    _geom_angle_atom_site_label_1
    _geom_angle_atom_site_label_2
    _geom_angle_atom_site_label_3
    _geom_angle_site_symmetry_1
    _geom_angle_site_symmetry_3
    _geom_angle
    _geom_angle_publ_flag
    C6 O1 H1 . . 109.5 ?
    C7 O2 H2 . . 109.5 ?
    C6 C1 C7 . . 109.90(18) ?
    C6 C1 C5 . . 111.40(18) ?
    C7 C1 C5 . . 109.48(18) ?
    C6 C1 C2 . . 109.13(17) ?
    C7 C1 C2 . . 112.31(17) ?
    C5 C1 C2 . . 104.54(18) ?
    C3 C2 C1 . . 106.30(19) ?
    C3 C2 H21 . . 110.5 ?
    C1 C2 H21 . . 110.5 ?
    C3 C2 H22 . . 110.5 ?
    C1 C2 H22 . . 110.5 ?
    H21 C2 H22 . . 108.7 ?
    C4 C3 C2 . . 103.7(2) ?
    C4 C3 H31 . . 111.0 ?
    C2 C3 H31 . . 111.0 ?
    C4 C3 H32 . . 111.0 ?
    C2 C3 H32 . . 111.0 ?
    H31 C3 H32 . . 109.0 ?
    C3 C4 C5 . . 103.1(2) ?
    C3 C4 H41 . . 111.2 ?
    C5 C4 H41 . . 111.2 ?
    C3 C4 H42 . . 111.2 ?
    C5 C4 H42 . . 111.2 ?
    H41 C4 H42 . . 109.1 ?
    C4 C5 C1 . . 104.99(19) ?
    C4 C5 H51 . . 110.7 ?
    C1 C5 H51 . . 110.7 ?
    C4 C5 H52 . . 110.7 ?
    C1 C5 H52 . . 110.7 ?
    H51 C5 H52 . . 108.8 ?
    O1 C6 C1 . . 113.57(18) ?
    O1 C6 H61 . . 108.9 ?
    C1 C6 H61 . . 108.9 ?
    O1 C6 H62 . . 108.9 ?
    C1 C6 H62 . . 108.9 ?
    H61 C6 H62 . . 107.7 ?
    O2 C7 C1 . . 112.37(18) ?
    O2 C7 H71 . . 109.1 ?
    C1 C7 H71 . . 109.1 ?
    O2 C7 H72 . . 109.1 ?
    C1 C7 H72 . . 109.1 ?
    H71 C7 H72 . . 107.9 ?
loop_
    _geom_torsion_atom_site_label_1
    _geom_torsion_atom_site_label_2
    _geom_torsion_atom_site_label_3
    _geom_torsion_atom_site_label_4
    _geom_torsion_site_symmetry_1
    _geom_torsion_site_symmetry_2
    _geom_torsion_site_symmetry_3
    _geom_torsion_site_symmetry_4
    _geom_torsion
    _geom_torsion_publ_flag
    C6 C1 C2 C3 . . . . 125.3(2) ?
    C7 C1 C2 C3 . . . . -112.5(2) ?
    C5 C1 C2 C3 . . . . 6.1(2) ?
    C1 C2 C3 C4 . . . . -29.5(2) ?
    C2 C3 C4 C5 . . . . 41.6(3) ?
    C3 C4 C5 C1 . . . . -38.0(3) ?
    C6 C1 C5 C4 . . . . -98.3(2) ?
    C7 C1 C5 C4 . . . . 140.0(2) ?
    C2 C1 C5 C4 . . . . 19.5(2) ?
    C7 C1 C6 O1 . . . . 57.0(2) ?
    C5 C1 C6 O1 . . . . -64.6(2) ?
    C2 C1 C6 O1 . . . . -179.48(17) ?
    C6 C1 C7 O2 . . . . 53.2(2) ?
    C5 C1 C7 O2 . . . . 175.88(19) ?
    C2 C1 C7 O2 . . . . -68.5(2) ?
loop_
    _geom_hbond_atom_site_label_D
    _geom_hbond_atom_site_label_H
    _geom_hbond_atom_site_label_A
    _geom_hbond_site_symmetry_A
    _geom_hbond_distance_DH
    _geom_hbond_distance_HA
    _geom_hbond_distance_DA
    _geom_hbond_angle_DHA
    O1 H1 O2 3_665 0.84 1.91 2.720(2) 162.6
    O2 H2 O1 1_655 0.84 1.88 2.691(2) 160.5
