# Supplementary material for: (Cyclo­pentane-1,1-di­yl)dimethanol
Source: Acta Crystallogr Sect E Struct Rep Online. 2009 Feb 6;65(Pt 3):o479. doi: 10.1107/S1600536809001330 (PMC2968446; doi:10.1107/S1600536809001330)
Supplement: Supplementary file 2 [file e-65-0o479-Isup2.hkl]

# 
# h,k,l, Fc-squared, Fo-squared, sigma(Fo-squared) and status flag 
# 
data_I
_shelx_title ' C5-Bismethylendiol' 
_shelx_refln_list_code          4 
_shelx_F_calc_maximum       61.19 
_exptl_crystal_F_000       288.00 
_reflns_d_resolution_high  0.7679 
 
loop_ 
 _symmetry_equiv_pos_as_xyz 
 'x, y, z' 
 '-x+1/2, y+1/2, -z+1/2' 
 '-x, -y, -z' 
 'x-1/2, -y-1/2, z-1/2' 
 
_cell_length_a     5.8614 
_cell_length_b    10.6306 
_cell_length_c    11.9168 
_cell_angle_alpha  90.000 
_cell_angle_beta   98.326 
_cell_angle_gamma  90.000 
 
_shelx_F_squared_multiplier     1.000 
 
loop_ 
 _refln_index_h 
 _refln_index_k 
 _refln_index_l 
 _refln_F_squared_calc 
 _refln_F_squared_meas 
 _refln_F_squared_sigma 
 _refln_observed_status 
   2   0   0     1358.67     1293.93     18.60 o 
   4   0   0      514.41      550.51     10.33 o 
   6   0   0      137.44      139.34     13.65 o 
   2   1   0       59.06       56.13      4.57 o 
   3   1   0      246.46      235.65     10.99 o 
   4   1   0       17.11       16.97      3.22 o 
   5   1   0      276.12      273.61      7.70 o 
   6   1   0        7.40        7.44      2.46 o 
   7   1   0       17.57       20.83      6.87 o 
   1   2   0     3471.62     3228.06    165.77 o 
   2   2   0     3487.96     3585.22     49.56 o 
   3   2   0        0.03        1.55      1.63 o 
   4   2   0       94.11       92.15      5.96 o 
   5   2   0        4.81        3.45      1.74 o 
   6   2   0      156.16      177.45      7.43 o 
   7   2   0        1.29        5.06      4.44 o 
   1   3   0      694.46      694.69     58.74 o 
   2   3   0      307.35      327.27     16.30 o 
   3   3   0        0.79        2.07      1.02 o 
   4   3   0       56.65       56.41      4.91 o 
   5   3   0      160.33      152.56      6.91 o 
   6   3   0        2.06        8.77      3.46 o 
   7   3   0        6.93        8.17      3.74 o 
   0   4   0      874.34      791.49     19.04 o 
   1   4   0      511.53      517.50     13.24 o 
   2   4   0      371.17      390.80     21.69 o 
   3   4   0       24.85       19.51      2.49 o 
   4   4   0      176.83      184.53      9.27 o 
   5   4   0       54.79       58.79     10.64 o 
   6   4   0       74.13       93.06      9.05 o 
   7   4   0        5.48        5.27      2.85 o 
   1   5   0       12.13        8.91      1.92 o 
   2   5   0       29.48       21.24      7.25 o 
   3   5   0      191.76      193.93      4.82 o 
   4   5   0       41.07       40.10     11.19 o 
   5   5   0       17.22       17.38      6.23 o 
   6   5   0        0.97        2.97      2.11 o 
   7   5   0       10.63       13.70      5.86 o 
   0   6   0      807.15      780.02     29.13 o 
   1   6   0       17.58       14.87      3.60 o 
   2   6   0      244.73      241.93     12.60 o 
   3   6   0        0.95        7.70      4.69 o 
   4   6   0      104.43      110.20      9.86 o 
   5   6   0       35.21       35.89     11.54 o 
   6   6   0        5.97        3.76      5.72 o 
   1   7   0       77.74       84.37      9.15 o 
   2   7   0        5.37        6.94      2.54 o 
   3   7   0        1.65        2.04      1.84 o 
   4   7   0       14.81        7.33      4.62 o 
   5   7   0        9.10        9.61      5.48 o 
   6   7   0        7.88        5.81      8.25 o 
   0   8   0        9.97       12.21      4.19 o 
   1   8   0       99.14       94.11      5.92 o 
   2   8   0      268.82      277.99     10.26 o 
   3   8   0       32.61       29.98      4.16 o 
   4   8   0        0.26        2.57      2.99 o 
   5   8   0       13.42       16.17      6.79 o 
   6   8   0        0.98        5.32      3.68 o 
   1   9   0        0.36        3.41      2.38 o 
   2   9   0        0.01        4.30      2.35 o 
   3   9   0        5.08        6.42      2.96 o 
   4   9   0        0.02        1.13      1.42 o 
   5   9   0        0.01        4.03      2.86 o 
   0  10   0       54.05       53.42      7.70 o 
   1  10   0       52.70       51.75      5.97 o 
   2  10   0       20.81       16.32      4.01 o 
   3  10   0       16.02       15.04      5.94 o 
   4  10   0        0.34        6.34      5.43 o 
   5  10   0        0.99        8.70      4.85 o 
   1  11   0       27.81       21.96      4.68 o 
   2  11   0        2.75        6.19      6.05 o 
   3  11   0        5.61        2.56      6.11 o 
   4  11   0        4.12       12.24      7.94 o 
   0  12   0        5.69        7.36      4.76 o 
   1  12   0        2.59        8.02      4.01 o 
   2  12   0        3.16        6.67      5.62 o 
   3  12   0        0.64        4.72      4.32 o 
   1  13   0        5.58        7.63      6.39 o 
   2  13   0        4.39        6.44      5.18 o 
  -7   0   1        1.50        1.22      1.55 o 
  -5   0   1        0.15        4.26      3.09 o 
  -3   0   1      446.63      446.32      8.74 o 
   3   0   1       14.22       10.89      5.58 o 
   5   0   1       23.55       18.30      5.17 o 
   7   0   1        6.58        7.97      6.69 o 
  -7   1   1        0.09        0.79      1.53 o 
  -6   1   1        0.26        1.70      1.76 o 
  -5   1   1        9.64        7.07      1.96 o 
  -4   1   1        0.82        0.81      0.41 o 
  -3   1   1       52.76       46.59      4.40 o 
  -2   1   1      619.86      601.87     17.99 o 
   1   1   1      671.05      642.81     28.70 o 
   2   1   1      515.78      530.80     18.58 o 
   3   1   1       79.32       81.27      6.35 o 
   4   1   1      121.27      113.88     11.15 o 
   5   1   1        4.47        4.32      2.08 o 
   6   1   1       33.53       37.90      4.06 o 
   7   1   1        1.10       10.96      7.55 o 
  -7   2   1        3.99        5.76      5.15 o 
  -6   2   1        5.19        7.33      3.34 o 
  -5   2   1       10.12        7.93      2.29 o 
  -4   2   1      104.92      117.20      5.48 o 
  -3   2   1       30.42       29.61      3.09 o 
  -2   2   1      335.24      331.63      9.58 o 
  -1   2   1      250.58      249.25      3.83 o 
   1   2   1      127.45      140.39     17.26 o 
   2   2   1      139.24      119.50      5.93 o 
   3   2   1      212.04      225.39     12.12 o 
   4   2   1       10.28       11.81      3.11 o 
   5   2   1       81.30       78.18      5.68 o 
   6   2   1        0.27        1.19      1.72 o 
   7   2   1        1.81        9.32      5.67 o 
  -7   3   1        0.00        5.49      6.05 o 
  -6   3   1        0.06        4.83      2.94 o 
  -5   3   1        7.99        5.85      1.73 o 
  -4   3   1       85.40      102.54      5.64 o 
  -3   3   1       70.03       75.47      4.05 o 
  -2   3   1      582.62      541.04     22.39 o 
  -1   3   1       45.59       38.47      2.35 o 
   0   3   1     3000.19     2893.64     64.82 o 
   1   3   1       16.41       15.30      3.90 o 
   2   3   1       72.79       72.98      2.78 o 
   3   3   1        0.41        3.69      1.85 o 
   4   3   1      274.48      288.73      7.70 o 
   5   3   1       22.29       24.01      5.47 o 
   6   3   1      105.36      105.30     18.52 o 
   7   3   1        0.11       11.01      5.21 o 
  -7   4   1        0.04        6.62      5.85 o 
  -6   4   1       15.18       12.94      5.64 o 
  -5   4   1       14.36       18.44      4.57 o 
  -4   4   1        1.14        2.89      1.42 o 
  -3   4   1        6.37        6.36      2.77 o 
  -2   4   1      282.94      288.74     11.69 o 
  -1   4   1      812.56      840.59     36.28 o 
   0   4   1       57.13       46.54      3.06 o 
   1   4   1       73.18       66.23      3.54 o 
   2   4   1       83.38      104.19      7.48 o 
   3   4   1      332.23      326.34     10.16 o 
   4   4   1        1.79        2.09      2.17 o 
   5   4   1       68.90       63.49      7.44 o 
   6   4   1        6.06        2.27      2.26 o 
   7   4   1        6.05       12.37      6.57 o 
  -7   5   1        3.07        9.61      6.19 o 
  -6   5   1       11.20        8.31      4.64 o 
  -5   5   1       14.00       10.36      3.75 o 
  -4   5   1        5.48       10.16      4.30 o 
  -3   5   1       98.74       87.79      4.85 o 
  -2   5   1     1316.73     1423.39     32.52 o 
  -1   5   1      166.52      157.29      7.69 o 
   0   5   1       88.12       77.37      4.29 o 
   1   5   1        5.52        2.99      1.03 o 
   2   5   1       26.49       27.01      3.22 o 
   3   5   1        3.09       10.34      5.55 o 
   4   5   1      218.17      254.32     26.47 o 
   5   5   1        2.86        7.39      4.16 o 
   6   5   1       28.72       39.92      7.73 o 
  -6   6   1        3.49        5.74      3.71 o 
  -5   6   1       22.42       27.17      6.11 o 
  -4   6   1       63.11       80.94      8.47 o 
  -3   6   1       55.17       54.20      6.71 o 
  -2   6   1       30.79       28.34      6.60 o 
  -1   6   1      192.33      195.53      5.89 o 
   0   6   1       31.16       24.28      3.07 o 
   1   6   1        2.64        6.80      2.59 o 
   2   6   1       14.99       16.39      3.08 o 
   3   6   1       82.94       75.47     13.60 o 
   4   6   1      153.09      156.27     11.03 o 
   5   6   1        0.11        2.36      2.70 o 
   6   6   1        1.86        6.78      5.05 o 
  -6   7   1        0.89        9.51      6.16 o 
  -5   7   1        0.17        3.03      3.56 o 
  -4   7   1       11.05        6.29      4.22 o 
  -3   7   1      119.29      117.77     10.09 o 
  -2   7   1       27.59       30.88      4.76 o 
  -1   7   1       11.21        8.50      2.36 o 
   0   7   1      151.98      147.54      6.24 o 
   1   7   1       20.40       14.53      3.08 o 
   2   7   1        6.68        9.56      3.19 o 
   3   7   1       41.36       38.73      7.32 o 
   4   7   1       79.50       76.19     13.55 o 
   5   7   1       11.51        4.96      4.20 o 
   6   7   1        9.79        9.69      4.60 o 
  -6   8   1        0.38       12.99      8.65 o 
  -5   8   1        4.58        2.76      4.07 o 
  -4   8   1       48.75       38.30      6.70 o 
  -3   8   1        0.01        4.56      2.15 o 
  -2   8   1      105.26      105.10      8.78 o 
  -1   8   1       27.93       25.41      3.79 o 
   0   8   1       17.79       20.76      3.40 o 
   1   8   1       44.41       43.29      7.25 o 
   2   8   1       73.14       57.72      4.74 o 
   3   8   1        0.83        2.66      3.65 o 
   4   8   1       27.66       31.32      6.96 o 
   5   8   1        5.46        3.69      4.42 o 
   6   8   1        4.07        7.99      4.62 o 
  -5   9   1        4.30        3.06      2.58 o 
  -4   9   1        2.65        7.23      3.88 o 
  -3   9   1       16.25        8.41      4.75 o 
  -2   9   1        5.45        3.49      2.13 o 
  -1   9   1      145.77      150.75      7.05 o 
   0   9   1       89.86       89.36      7.24 o 
   1   9   1      140.17      141.37      7.44 o 
   2   9   1       55.24       63.10      8.47 o 
   3   9   1        0.00        2.97      4.26 o 
   4   9   1       42.07       37.29      8.18 o 
   5   9   1        3.61       10.74      6.20 o 
  -5  10   1       11.10       11.42      3.55 o 
  -4  10   1       14.30       23.37      7.08 o 
  -3  10   1        6.51       11.48      4.11 o 
  -2  10   1      125.17      122.39     15.77 o 
  -1  10   1       33.59       24.72      3.67 o 
   0  10   1        8.34        8.62      3.08 o 
   1  10   1        0.17        4.11      2.79 o 
   2  10   1       17.40       17.69      5.95 o 
   3  10   1        8.60       12.39      5.62 o 
   4  10   1        1.85        2.36      2.72 o 
   5  10   1        0.00        1.82      3.47 o 
  -4  11   1        5.87        9.43      5.22 o 
  -3  11   1        1.88        3.50      4.74 o 
  -2  11   1        8.07        8.74      3.84 o 
  -1  11   1       10.16        8.57      3.53 o 
   0  11   1        2.59        7.48      3.39 o 
   1  11   1        3.73        8.80      3.63 o 
   2  11   1       63.31       71.40      9.60 o 
   3  11   1        0.21        6.39      4.90 o 
   4  11   1        1.36        6.66      5.14 o 
  -3  12   1       45.45       60.50      7.42 o 
  -2  12   1        0.19        1.12      1.47 o 
  -1  12   1        5.41        5.18      3.25 o 
   0  12   1        1.92        1.69      2.08 o 
   1  12   1        0.50        2.70      4.56 o 
   2  12   1        0.01        3.40      5.28 o 
   3  12   1        6.38        5.62      4.49 o 
  -2  13   1        9.52        9.61      5.94 o 
  -1  13   1        4.86        7.52      5.76 o 
   0  13   1        3.43        9.87      5.97 o 
   1  13   1        0.23        6.34      5.55 o 
   2  13   1        1.95        3.12      2.90 o 
  -6   0   2      146.69      137.57     13.69 o 
  -4   0   2       94.78       81.83      4.74 o 
  -2   0   2        0.74        1.87      0.92 o 
   2   0   2     2018.99     1999.70     20.69 o 
   4   0   2      653.41      691.12     23.70 o 
   6   0   2       18.87       25.51      6.14 o 
  -7   1   2        6.68       12.20      4.89 o 
  -6   1   2        0.20        2.65      2.47 o 
  -5   1   2       13.38        8.33      2.18 o 
  -4   1   2       99.71       90.89      4.65 o 
  -3   1   2      119.81      109.44      3.98 o 
  -2   1   2       98.43      101.20      5.03 o 
  -1   1   2     2593.08     2572.40     28.89 o 
   1   1   2      105.50      101.66      4.95 o 
   2   1   2      306.01      333.70     10.25 o 
   3   1   2       30.37       34.19      3.96 o 
   4   1   2       14.23       13.38      4.10 o 
   5   1   2      119.26      120.63      6.77 o 
   6   1   2       11.07       11.97      3.42 o 
   7   1   2        2.83        8.54      5.23 o 
  -7   2   2        0.94        4.10      5.11 o 
  -6   2   2       97.07       92.41      7.77 o 
  -5   2   2        6.07        4.51      1.74 o 
  -4   2   2        4.35        2.83      1.43 o 
  -3   2   2       42.46       43.07      3.07 o 
  -2   2   2        7.59        9.40      1.94 o 
  -1   2   2       34.55       37.11      2.18 o 
   0   2   2      552.85      532.36     12.02 o 
   1   2   2        0.06        0.88      1.07 o 
   2   2   2      206.76      224.76     12.87 o 
   3   2   2      623.59      644.75     25.44 o 
   4   2   2      329.46      338.15     12.16 o 
   5   2   2       11.89        9.83      2.87 o 
   6   2   2        5.67        5.23      3.73 o 
   7   2   2        2.49        2.52      3.08 o 
  -7   3   2        8.21        8.31      5.10 o 
  -6   3   2       21.53       16.89      5.70 o 
  -5   3   2       87.60       80.94      5.55 o 
  -4   3   2       42.12       43.60      4.95 o 
  -3   3   2        5.36        6.37      1.59 o 
  -2   3   2      636.42      750.74     22.37 o 
  -1   3   2      442.61      440.01      8.43 o 
   0   3   2      171.19      186.35      4.89 o 
   1   3   2      113.79      129.47      6.60 o 
   2   3   2      242.29      243.21     17.59 o 
   3   3   2       10.86        9.12      4.15 o 
   4   3   2       81.90       86.92      5.41 o 
   5   3   2       22.64       18.07      5.28 o 
   6   3   2        2.28        3.83      4.42 o 
   7   3   2        4.28        6.40      4.86 o 
  -7   4   2        0.28        2.35      2.50 o 
  -6   4   2       20.61       17.90      6.17 o 
  -5   4   2       91.07       96.14      9.03 o 
  -4   4   2        0.06        4.46      1.77 o 
  -3   4   2      356.53      402.44      7.12 o 
  -2   4   2       44.41       39.53      2.69 o 
  -1   4   2      893.56      935.70     22.82 o 
   0   4   2      126.20      125.74      6.30 o 
   1   4   2       18.73       16.69      3.43 o 
   2   4   2       30.23       28.45      3.16 o 
   3   4   2      130.03      127.39      6.35 o 
   4   4   2        9.29        6.08      5.86 o 
   5   4   2        9.11        7.90      4.29 o 
   6   4   2       18.14       20.45      5.41 o 
   7   4   2        0.11        7.06      7.95 o 
  -7   5   2       13.31       12.55      6.52 o 
  -6   5   2        4.05        3.52      2.10 o 
  -5   5   2       23.83       18.02      3.74 o 
  -4   5   2      133.98      136.57      6.39 o 
  -3   5   2       11.93       13.22      2.73 o 
  -2   5   2       27.43       31.86      2.99 o 
  -1   5   2       51.78       49.05      3.65 o 
   0   5   2        0.02        1.18      0.69 o 
   1   5   2      138.33      133.80      8.45 o 
   2   5   2       56.17       62.15      3.98 o 
   3   5   2        0.83        5.51      3.67 o 
   4   5   2       15.44       21.93      6.71 o 
   5   5   2        5.54        2.63      6.42 o 
   6   5   2        0.04        4.53      2.90 o 
  -6   6   2        0.57        1.44      3.43 o 
  -5   6   2        5.03        8.90      3.38 o 
  -4   6   2        1.53        2.51      2.47 o 
  -3   6   2        3.16        2.64      1.57 o 
  -2   6   2        2.93        4.63      2.29 o 
  -1   6   2       46.65       49.23      4.16 o 
   0   6   2       96.45       95.40      3.91 o 
   1   6   2      207.70      225.52      7.84 o 
   2   6   2        0.26        2.41      1.45 o 
   3   6   2        6.42        7.39      4.01 o 
   4   6   2       38.91       33.95      7.17 o 
   5   6   2        0.08        5.85      3.80 o 
   6   6   2       28.50       29.96      7.49 o 
  -6   7   2       17.27       16.85      7.46 o 
  -5   7   2        2.71        4.56      1.96 o 
  -4   7   2        0.08        1.93      2.24 o 
  -3   7   2       26.97       27.22      6.75 o 
  -2   7   2       42.49       46.26      5.47 o 
  -1   7   2       17.99       13.21      2.99 o 
   0   7   2      126.87      131.16      4.64 o 
   1   7   2       50.05       44.67      2.90 o 
   2   7   2        0.74        1.89      1.34 o 
   3   7   2        7.14        5.22      2.73 o 
   4   7   2        2.67        4.84      3.30 o 
   5   7   2        0.01        6.33      4.76 o 
   6   7   2        2.51        7.58      6.03 o 
  -6   8   2        0.59       11.50      6.27 o 
  -5   8   2        0.13        4.77      2.88 o 
  -4   8   2        4.44        9.28      3.99 o 
  -3   8   2        7.14        9.15      4.65 o 
  -2   8   2       16.73       11.45      2.95 o 
  -1   8   2        0.12        1.18      1.93 o 
   0   8   2       47.90       48.75      4.33 o 
   1   8   2        1.69        3.08      2.06 o 
   2   8   2       31.86       34.56      7.43 o 
   3   8   2        1.48        4.48      3.66 o 
   4   8   2       49.26       45.27      7.40 o 
   5   8   2        9.78       11.56      6.02 o 
  -5   9   2        0.12        7.15      3.02 o 
  -4   9   2        1.08        4.23      1.68 o 
  -3   9   2        1.28        3.54      1.92 o 
  -2   9   2       40.40       48.42      5.45 o 
  -1   9   2        4.97        4.96      1.99 o 
   0   9   2       17.16       12.66      2.55 o 
   1   9   2       35.16       31.37      4.69 o 
   2   9   2        1.06       10.67      5.87 o 
   3   9   2        1.33        2.63      4.29 o 
   4   9   2        1.14        8.34      5.60 o 
   5   9   2        0.15        1.87      2.90 o 
  -5  10   2        0.18       11.16      6.54 o 
  -4  10   2        0.16        5.35      3.35 o 
  -3  10   2        0.09        4.15      1.83 o 
  -2  10   2        3.17        4.40      2.56 o 
  -1  10   2        7.54        8.65      2.44 o 
   0  10   2        8.91        8.64      3.56 o 
   1  10   2       11.76        7.73      3.01 o 
   2  10   2        5.18        3.68      1.97 o 
   3  10   2        9.24       18.02      7.47 o 
   4  10   2        0.00        5.20      3.25 o 
  -4  11   2        2.83        7.01      3.19 o 
  -3  11   2        9.06       13.32      5.10 o 
  -2  11   2       17.70       21.20      4.49 o 
  -1  11   2        0.26        2.56      1.75 o 
   0  11   2        0.28        3.51      2.61 o 
   1  11   2       10.28        9.03      5.07 o 
   2  11   2       15.39       20.02      8.50 o 
   3  11   2        1.14        9.16      6.12 o 
   4  11   2        1.23        4.83      4.41 o 
  -3  12   2        2.00        8.05      4.99 o 
  -2  12   2        5.97        5.89      2.67 o 
  -1  12   2        6.10        3.71      3.10 o 
   0  12   2        0.00        3.35      2.46 o 
   1  12   2       10.94       11.03      5.22 o 
   2  12   2        1.31        5.20      5.45 o 
   3  12   2        1.02       10.00      6.66 o 
  -2  13   2        0.05       11.08      6.84 o 
  -1  13   2        1.22        5.61      4.47 o 
   0  13   2        0.35        3.43      5.12 o 
   1  13   2        0.05        5.98      5.87 o 
   2  13   2        7.67       13.98      7.25 o 
  -7   0   3       32.95       21.38      9.07 o 
  -5   0   3      162.47      154.16     13.71 o 
  -3   0   3       46.35       46.23      4.74 o 
  -1   0   3     2259.74     2334.26     49.09 o 
   1   0   3     2413.22     2336.99     18.84 o 
   3   0   3       89.74       92.42      7.79 o 
   5   0   3        0.24        1.63      1.23 o 
   7   0   3        1.41        4.67      4.55 o 
  -7   1   3       22.44       25.58      6.03 o 
  -6   1   3        5.58        1.24      2.17 o 
  -5   1   3        0.16        2.41      2.48 o 
  -4   1   3        0.73        2.08      1.55 o 
  -3   1   3       56.39       64.68      2.86 o 
  -2   1   3      303.62      290.47      8.70 o 
  -1   1   3      345.61      334.89      5.32 o 
   0   1   3      724.53      712.51      8.39 o 
   1   1   3      211.37      197.33      5.46 o 
   2   1   3        0.17        0.77      0.42 o 
   3   1   3        4.55        4.75      2.53 o 
   4   1   3       26.10       22.40      3.97 o 
   5   1   3        0.13        4.61      2.70 o 
   6   1   3        0.02        4.70      3.64 o 
   7   1   3        0.04        4.90      2.34 o 
  -7   2   3       52.88       52.27     11.83 o 
  -6   2   3       13.98       14.06      3.79 o 
  -5   2   3       24.47       20.51      4.63 o 
  -4   2   3        9.53        9.64      2.31 o 
  -3   2   3      333.86      341.26     10.10 o 
  -2   2   3        1.24        4.78      2.10 o 
  -1   2   3        0.62        2.56      1.23 o 
   0   2   3      842.93      867.26     13.75 o 
   1   2   3      328.40      331.21     10.19 o 
   2   2   3      532.27      549.55     26.59 o 
   3   2   3        8.18        3.63      1.89 o 
   4   2   3       21.88       21.82      3.63 o 
   5   2   3        6.10        2.93      2.87 o 
   6   2   3        0.34        5.80      2.72 o 
   7   2   3       18.73       15.85      5.24 o 
  -7   3   3       19.00       15.33      6.57 o 
  -6   3   3        0.82        2.65      2.27 o 
  -5   3   3       24.77       26.46      7.27 o 
  -4   3   3       54.60       54.82      3.91 o 
  -3   3   3        2.26        5.43      1.68 o 
  -2   3   3        3.99        4.50      1.12 o 
  -1   3   3        5.45        8.70      1.84 o 
   0   3   3        7.47        8.98      5.69 o 
   1   3   3        2.57        5.48      1.61 o 
   2   3   3       81.54       91.91      7.13 o 
   3   3   3       18.62       25.07      5.90 o 
   4   3   3        4.69        6.57      4.29 o 
   5   3   3       26.86       22.93      6.19 o 
   6   3   3        4.36        4.10      3.46 o 
   7   3   3        5.03       12.34      5.42 o 
  -7   4   3       25.34       28.66      7.84 o 
  -6   4   3        0.04        2.41      2.19 o 
  -5   4   3      158.06      160.54      7.86 o 
  -4   4   3        9.95       10.02      2.62 o 
  -3   4   3        0.43        4.18      2.08 o 
  -2   4   3       92.69       98.52      3.57 o 
  -1   4   3      101.24      109.51      3.60 o 
   0   4   3       22.63       27.59      2.69 o 
   1   4   3        5.54        3.10      0.85 o 
   2   4   3      139.80      146.70      9.08 o 
   3   4   3      134.41      126.54      9.68 o 
   4   4   3       30.61       30.62      6.16 o 
   5   4   3        0.53        3.91      4.16 o 
   6   4   3        0.10        9.85      5.24 o 
  -7   5   3        0.04        6.67      3.87 o 
  -6   5   3       45.36       40.81      8.55 o 
  -5   5   3        6.80       11.18      4.89 o 
  -4   5   3       56.58       48.14      4.09 o 
  -3   5   3       13.32       16.15      3.00 o 
  -2   5   3      441.71      513.40     11.72 o 
  -1   5   3      353.22      408.58      7.25 o 
   0   5   3       15.67       17.24      2.30 o 
   1   5   3       99.19       92.38      7.94 o 
   2   5   3       27.13       30.73      6.47 o 
   3   5   3       89.67       84.11      9.49 o 
   4   5   3       62.63       46.59      7.74 o 
   5   5   3        0.00        3.92      3.76 o 
   6   5   3        0.00        4.03      3.65 o 
  -6   6   3        1.45        4.14      5.89 o 
  -5   6   3      139.11      144.75     11.96 o 
  -4   6   3       14.91       14.51      4.02 o 
  -3   6   3        9.29        8.31      2.33 o 
  -2   6   3        8.58        6.43      1.79 o 
  -1   6   3      263.68      299.07      7.44 o 
   0   6   3       13.07        9.29      1.95 o 
   1   6   3       91.08       81.04      4.13 o 
   2   6   3        4.95        3.02      1.14 o 
   3   6   3       61.89       67.77     14.52 o 
   4   6   3        6.13        6.09      3.52 o 
   5   6   3        5.60        9.47      7.62 o 
   6   6   3       44.59       55.43     12.51 o 
  -6   7   3        0.27        3.70      4.71 o 
  -5   7   3        7.74       11.12      5.14 o 
  -4   7   3        0.41        3.05      1.42 o 
  -3   7   3       91.33       82.00      6.49 o 
  -2   7   3       92.86       96.90      5.76 o 
  -1   7   3        0.08        3.07      1.59 o 
   0   7   3      261.47      265.87      8.06 o 
   1   7   3      178.16      153.09     10.89 o 
   2   7   3        0.96        3.24      3.00 o 
   3   7   3       14.39       29.35      7.54 o 
   4   7   3       23.24       12.17      5.71 o 
   5   7   3       26.15       21.99      7.07 o 
   6   7   3        0.06        4.74      5.01 o 
  -6   8   3       20.91       12.15      6.57 o 
  -5   8   3        1.11       15.07      6.83 o 
  -4   8   3        1.55        4.45      3.20 o 
  -3   8   3        8.93       14.76      4.03 o 
  -2   8   3        0.38        2.19      1.45 o 
  -1   8   3        1.08        2.25      1.42 o 
   0   8   3      252.83      256.37     10.84 o 
   1   8   3       69.03       63.78      5.48 o 
   2   8   3        7.82        7.56      5.35 o 
   3   8   3        0.06        2.69      3.94 o 
   4   8   3        2.88        2.77      2.67 o 
   5   8   3        2.11        9.12      6.05 o 
  -5   9   3       59.26       87.65     16.98 o 
  -4   9   3        6.21        6.61      3.43 o 
  -3   9   3        3.05        4.03      2.28 o 
  -2   9   3       57.50       60.30      4.65 o 
  -1   9   3       19.77       18.27      3.09 o 
   0   9   3       67.31       69.61     10.12 o 
   1   9   3       39.24       22.75      5.59 o 
   2   9   3       17.02       15.39      5.28 o 
   3   9   3        0.04        1.66      1.97 o 
   4   9   3        0.26        3.67      4.64 o 
   5   9   3        2.82        5.35      5.98 o 
  -5  10   3        4.89        5.73      4.64 o 
  -4  10   3       10.09        9.49      3.28 o 
  -3  10   3        3.03        3.66      2.37 o 
  -2  10   3        0.07        4.37      2.29 o 
  -1  10   3        2.25        3.63      1.39 o 
   0  10   3       90.46       89.78      6.99 o 
   1  10   3       12.38        8.70      3.91 o 
   2  10   3       24.49       17.13      6.17 o 
   3  10   3        0.75        3.13      2.43 o 
   4  10   3        0.45        4.96      5.52 o 
  -4  11   3       12.83       19.74      5.52 o 
  -3  11   3        1.04        3.91      2.86 o 
  -2  11   3        4.99        5.24      2.29 o 
  -1  11   3       21.73       29.33      5.66 o 
   0  11   3        1.83        2.16      1.69 o 
   1  11   3        2.27        2.62      4.05 o 
   2  11   3       10.40       14.31      6.10 o 
   3  11   3       10.69       20.01      7.50 o 
   4  11   3        0.00        7.00      6.83 o 
  -3  12   3       31.80       41.45      6.65 o 
  -2  12   3        8.73       11.28      4.20 o 
  -1  12   3        8.26        5.84      3.32 o 
   0  12   3       11.09        5.06      4.99 o 
   1  12   3       12.09       16.38      6.07 o 
   2  12   3        1.12        9.98      5.99 o 
   3  12   3        0.03       12.67      7.94 o 
  -2  13   3        9.75       15.22      8.87 o 
  -1  13   3        1.10        4.78      5.02 o 
   0  13   3        2.68        5.23      5.64 o 
   1  13   3        2.48        7.73      6.52 o 
  -6   0   4      100.99       82.25     12.94 o 
  -4   0   4      256.98      255.00     12.53 o 
  -2   0   4     1822.01     2083.70     27.51 o 
   0   0   4      837.58      815.92     15.65 o 
   2   0   4     2668.55     2708.51     25.10 o 
   4   0   4      248.23      213.76     19.67 o 
   6   0   4        4.71       13.98      8.17 o 
  -7   1   4      243.07      276.99     14.38 o 
  -6   1   4        1.36        2.65      2.46 o 
  -5   1   4       83.39       72.63      7.97 o 
  -4   1   4        4.53        3.72      1.57 o 
  -3   1   4      390.25      356.75      9.50 o 
  -2   1   4       78.97       81.54      8.90 o 
  -1   1   4     2218.93     2434.60     14.06 o 
   0   1   4      101.80      107.56      4.23 o 
   1   1   4        2.94        3.35      1.84 o 
   2   1   4       22.33       27.42      2.70 o 
   3   1   4       34.67       31.74      3.84 o 
   4   1   4       26.60       25.06      4.41 o 
   5   1   4       48.10       43.85      5.47 o 
   6   1   4        0.37        2.22      3.32 o 
  -7   2   4        2.84        1.66      3.60 o 
  -6   2   4        3.26        1.96      1.37 o 
  -5   2   4       11.77       13.66      3.93 o 
  -4   2   4       33.80       26.40      2.52 o 
  -3   2   4       64.46       68.79      5.25 o 
  -2   2   4     1310.07     1348.13     27.01 o 
  -1   2   4      119.64      111.09      3.87 o 
   0   2   4      680.75      687.53      8.40 o 
   1   2   4       53.51       49.27      4.87 o 
   2   2   4      766.59      696.47     61.57 o 
   3   2   4       86.61       97.01      4.71 o 
   4   2   4      618.36      608.96     93.89 o 
   5   2   4       11.46       13.70      5.02 o 
   6   2   4        8.66       14.01      5.38 o 
  -7   3   4       41.18       47.64      9.55 o 
  -6   3   4       37.23       31.74      5.41 o 
  -5   3   4      243.04      234.39      9.71 o 
  -4   3   4       46.77       42.62      3.39 o 
  -3   3   4      483.10      483.06      7.29 o 
  -2   3   4       66.80       83.77      3.92 o 
  -1   3   4     3744.23     3941.03     54.21 o 
   0   3   4       28.55       28.76      2.56 o 
   1   3   4      725.04      772.51     23.84 o 
   2   3   4       10.24        5.98      3.24 o 
   3   3   4        4.02       13.48      5.66 o 
   4   3   4       96.14       95.82     10.74 o 
   5   3   4       31.06       26.95      6.30 o 
   6   3   4        1.92        6.32      4.33 o 
  -7   4   4        0.66        2.09      4.37 o 
  -6   4   4        1.08        1.80      5.01 o 
  -5   4   4       43.39       31.67      5.52 o 
  -4   4   4       64.82       61.45      3.87 o 
  -3   4   4      130.37      142.44      5.15 o 
  -2   4   4      224.73      208.22      4.88 o 
  -1   4   4       34.26       38.34      3.13 o 
   0   4   4      201.25      197.46      4.77 o 
   1   4   4        3.53        3.98      1.34 o 
   2   4   4      265.15      226.81     18.11 o 
   3   4   4      222.56      234.82     12.29 o 
   4   4   4      220.97      240.37     37.32 o 
   5   4   4        3.62        4.40      4.10 o 
   6   4   4       77.30       95.28     10.57 o 
  -7   5   4       19.74       14.49      5.80 o 
  -6   5   4       16.24       15.36      8.05 o 
  -5   5   4       34.88       29.45      7.27 o 
  -4   5   4       12.65        8.27      2.09 o 
  -3   5   4      615.23      643.75     12.60 o 
  -2   5   4      549.84      607.18      7.91 o 
  -1   5   4      293.69      282.85      6.87 o 
   0   5   4      565.02      577.94     18.36 o 
   1   5   4      103.56      109.78      3.99 o 
   2   5   4        0.05        4.95      3.19 o 
   3   5   4        0.05        4.50      3.25 o 
   4   5   4       38.95       36.93      7.18 o 
   5   5   4       15.67       21.45      6.56 o 
   6   5   4        4.13        7.20      4.54 o 
  -6   6   4        1.88        8.92      6.23 o 
  -5   6   4        4.76       10.14      5.18 o 
  -4   6   4       46.88       43.27      4.71 o 
  -3   6   4       16.18       13.52      3.29 o 
  -2   6   4       19.60       17.44      2.62 o 
  -1   6   4        2.63        5.42      2.12 o 
   0   6   4      322.12      321.99      9.24 o 
   1   6   4       11.29       10.51      1.72 o 
   2   6   4       33.11       32.48     11.70 o 
   3   6   4       63.46       60.04     14.60 o 
   4   6   4       19.43       10.89      5.23 o 
   5   6   4       51.23       62.64     11.52 o 
   6   6   4       24.40       38.30      8.81 o 
  -6   7   4        3.88        1.25      1.05 o 
  -5   7   4       39.85       51.83      9.73 o 
  -4   7   4       39.29       34.61      5.02 o 
  -3   7   4        0.02        2.69      1.31 o 
  -2   7   4      130.10      127.87      5.97 o 
  -1   7   4        0.58        2.43      1.75 o 
   0   7   4      118.27      129.28     10.25 o 
   1   7   4       33.31       31.00      9.73 o 
   2   7   4        2.18        1.70      3.34 o 
   3   7   4       13.36       18.34      6.79 o 
   4   7   4        1.51        3.92      4.06 o 
   5   7   4        0.47        6.82      5.68 o 
  -6   8   4        3.60        5.22      5.05 o 
  -5   8   4        0.44        1.05      0.89 o 
  -4   8   4       12.12       14.08      5.49 o 
  -3   8   4       15.83       19.84      5.23 o 
  -2   8   4       56.06       55.74      4.14 o 
  -1   8   4        3.15        3.40      2.20 o 
   0   8   4       98.41       90.19      4.54 o 
   1   8   4        7.32        4.78      2.28 o 
   2   8   4        0.26        4.07      5.13 o 
   3   8   4        0.94        5.32      4.65 o 
   4   8   4       10.13        9.42      6.16 o 
   5   8   4       23.43       29.26      7.31 o 
  -5   9   4        2.30        3.82      3.41 o 
  -4   9   4        0.64        3.27      1.81 o 
  -3   9   4        1.77        3.62      2.71 o 
  -2   9   4        0.07        1.96      0.91 o 
  -1   9   4        0.26        1.76      1.02 o 
   0   9   4        4.78        6.43      3.69 o 
   1   9   4        3.26        6.51      5.26 o 
   2   9   4        3.39        2.61      3.40 o 
   3   9   4        3.35       13.61      6.69 o 
   4   9   4        0.10        4.80      3.60 o 
   5   9   4        1.22        6.27      6.71 o 
  -5  10   4        0.12        5.48      5.88 o 
  -4  10   4        3.52        9.08      3.22 o 
  -3  10   4        0.76        3.39      2.33 o 
  -2  10   4        0.00        1.76      1.06 o 
  -1  10   4       32.69       27.74      3.90 o 
   0  10   4        0.00        4.39      2.75 o 
   1  10   4        2.39        4.03      3.24 o 
   2  10   4       14.31       17.96      9.74 o 
   3  10   4        1.18        4.31      4.94 o 
   4  10   4        0.79        6.25      6.37 o 
  -4  11   4        2.62        5.38      4.13 o 
  -3  11   4        9.81       12.65      3.20 o 
  -2  11   4        2.88        4.09      2.98 o 
  -1  11   4        8.04        8.83      3.77 o 
   0  11   4       18.49       13.68      4.98 o 
   1  11   4        1.92       11.11      6.43 o 
   2  11   4        3.76        7.96      5.29 o 
   3  11   4        2.11        5.26      3.38 o 
  -3  12   4        0.23        2.72      3.97 o 
  -2  12   4        0.37        6.83      3.68 o 
  -1  12   4        0.94        5.46      4.18 o 
   0  12   4        9.19        4.76      4.38 o 
   1  12   4        0.00        6.10      5.98 o 
   2  12   4        0.18        5.23      5.49 o 
  -1  13   4        2.87        1.53      1.83 o 
   0  13   4        2.60       10.06      5.59 o 
   1  13   4        3.82        0.80      1.38 o 
  -7   0   5       12.65       16.07      9.12 o 
  -5   0   5       80.98       92.84     12.96 o 
  -3   0   5       86.09       83.84      8.88 o 
  -1   0   5      219.59      222.46      6.07 o 
   1   0   5      115.36      122.84      9.59 o 
   3   0   5        9.37        4.57      2.70 o 
   5   0   5      117.66      128.91     14.99 o 
  -7   1   5       13.37       21.74      6.71 o 
  -6   1   5        1.49        6.77      4.21 o 
  -5   1   5       37.80       29.53      5.89 o 
  -4   1   5        0.37        2.97      1.96 o 
  -3   1   5       21.14       23.67      5.02 o 
  -2   1   5      145.12      133.10      8.03 o 
  -1   1   5       38.22       47.09      3.03 o 
   0   1   5      486.73      514.39      8.10 o 
   1   1   5      172.85      186.87      6.57 o 
   2   1   5      717.52      659.23      9.84 o 
   3   1   5      152.19      140.90      9.05 o 
   4   1   5      362.18      373.07     35.40 o 
   5   1   5        1.15        1.38      2.19 o 
   6   1   5        3.74        1.81      2.14 o 
  -7   2   5        4.77        4.95      4.58 o 
  -6   2   5       41.17       32.56      6.64 o 
  -5   2   5       13.35        7.71      3.64 o 
  -4   2   5        7.51        5.28      2.30 o 
  -3   2   5      192.80      188.86     10.87 o 
  -2   2   5       34.86       37.54      3.01 o 
  -1   2   5      545.38      617.98     14.14 o 
   0   2   5       82.24       92.45      4.56 o 
   1   2   5       50.09       51.71      4.24 o 
   2   2   5       74.24       68.17      7.82 o 
   3   2   5       48.38       44.79      5.26 o 
   4   2   5       63.01       60.11      7.46 o 
   5   2   5        3.76        6.30      3.82 o 
   6   2   5        9.13       10.72      5.77 o 
  -7   3   5        8.31        6.95      8.90 o 
  -6   3   5        1.60        3.05      3.28 o 
  -5   3   5        0.06        0.74      1.45 o 
  -4   3   5      199.78      223.95      8.81 o 
  -3   3   5        3.49        7.24      2.58 o 
  -2   3   5      303.62      319.26      6.95 o 
  -1   3   5       59.42       63.76      5.27 o 
   0   3   5      223.32      239.28      6.57 o 
   1   3   5       49.05       44.81      3.62 o 
   2   3   5      428.05      464.25     21.47 o 
   3   3   5       31.27       31.95      6.71 o 
   4   3   5       38.03       25.21     13.62 o 
   5   3   5        9.07        3.84      2.88 o 
   6   3   5       10.75        0.93      6.40 o 
  -7   4   5        0.09        3.42      2.36 o 
  -6   4   5        2.03        0.62      0.96 o 
  -5   4   5        5.44        9.71      3.79 o 
  -4   4   5        0.09        2.61      2.24 o 
  -3   4   5      275.22      280.67     12.11 o 
  -2   4   5       24.16       25.28      2.95 o 
  -1   4   5      153.40      147.47      5.11 o 
   0   4   5       89.53       84.18      5.15 o 
   1   4   5        5.25        6.90      2.28 o 
   2   4   5       15.91       11.25      3.91 o 
   3   4   5        3.71        4.50      3.97 o 
   4   4   5       15.39        5.78      2.83 o 
   5   4   5        5.90       10.43      5.04 o 
   6   4   5        3.59        8.69      4.78 o 
  -6   5   5        0.03        3.60      4.21 o 
  -5   5   5       51.64       48.40      5.43 o 
  -4   5   5      158.32      156.58     11.04 o 
  -3   5   5      161.00      168.40      5.86 o 
  -2   5   5       18.33       13.46      3.14 o 
  -1   5   5       99.69      100.13      4.89 o 
   0   5   5      108.26      102.85      4.48 o 
   1   5   5        9.04       13.58      4.21 o 
   2   5   5      111.07      112.73     16.49 o 
   3   5   5        0.45        5.10      4.08 o 
   4   5   5       22.02       19.95      6.32 o 
   5   5   5        1.75        4.86      4.01 o 
   6   5   5       10.99        9.40      5.56 o 
  -6   6   5        3.33        7.42      6.31 o 
  -5   6   5        0.33        1.80      3.55 o 
  -4   6   5       32.27       26.47      4.53 o 
  -3   6   5      198.95      195.21      9.69 o 
  -2   6   5       14.38       16.04      2.82 o 
  -1   6   5      100.28      113.47      5.94 o 
   0   6   5        9.90       12.73      2.69 o 
   1   6   5       32.83       30.07      2.51 o 
   2   6   5      110.12      100.70     17.89 o 
   3   6   5       84.48       81.20     10.78 o 
   4   6   5        0.11        6.66      4.79 o 
   5   6   5        0.83       10.26      6.60 o 
   6   6   5       18.13       10.58      6.27 o 
  -6   7   5        2.95        4.68      3.17 o 
  -5   7   5       34.30       40.88      8.91 o 
  -4   7   5        0.68        1.22      1.63 o 
  -3   7   5      126.00      134.55      5.14 o 
  -2   7   5       27.62       27.71      3.80 o 
  -1   7   5        0.75        2.44      1.85 o 
   0   7   5        4.91        4.21      1.59 o 
   1   7   5        1.05        6.22      3.68 o 
   2   7   5      195.27      207.19     19.12 o 
   3   7   5       10.24        9.00      4.31 o 
   4   7   5       10.26       13.54      5.42 o 
   5   7   5       17.43       28.22      7.50 o 
  -6   8   5       19.48       24.63      8.74 o 
  -5   8   5        5.02        3.89      4.36 o 
  -4   8   5        3.26        1.99      4.26 o 
  -3   8   5       84.13       92.28      6.91 o 
  -2   8   5       21.27       13.56      3.84 o 
  -1   8   5       19.81       16.17      3.57 o 
   0   8   5       28.07       25.80      3.42 o 
   1   8   5        4.94        3.06      2.95 o 
   2   8   5        1.34        4.83      4.54 o 
   3   8   5       96.07       96.08     11.41 o 
   4   8   5        4.64        8.00      5.45 o 
   5   8   5        4.95        6.85      5.22 o 
  -5   9   5       33.57       46.76      9.63 o 
  -4   9   5        0.70        6.05      4.65 o 
  -3   9   5        0.00        1.13      1.68 o 
  -2   9   5        8.16        9.94      2.88 o 
  -1   9   5       37.73       37.37      4.43 o 
   0   9   5       16.45       16.45      3.63 o 
   1   9   5       85.76       74.38      8.87 o 
   2   9   5       41.92       42.85      8.81 o 
   3   9   5        2.02        4.28      2.48 o 
   4   9   5       15.14       30.15      8.66 o 
  -4  10   5        3.66        7.82      5.15 o 
  -3  10   5        1.80        3.77      1.69 o 
  -2  10   5        8.81        5.84      2.65 o 
  -1  10   5        2.96        2.58      1.81 o 
   0  10   5       64.07       71.65      8.84 o 
   1  10   5       16.51       12.22      7.15 o 
   2  10   5        5.55        2.04      1.82 o 
   3  10   5        0.31        5.80      6.08 o 
   4  10   5        8.05       12.39      8.23 o 
  -4  11   5        5.12        9.87      6.04 o 
  -3  11   5        4.35        5.30      3.81 o 
  -2  11   5       19.33       14.89      5.17 o 
  -1  11   5        5.01        5.10      3.22 o 
   0  11   5        2.21        0.98      2.28 o 
   1  11   5       13.60       14.71      6.04 o 
   2  11   5        3.88        4.74      5.41 o 
   3  11   5       17.75       28.11     15.86 o 
  -3  12   5        2.26        4.96      2.60 o 
  -2  12   5        0.75        5.01      2.21 o 
  -1  12   5       31.98       49.03      8.77 o 
   0  12   5        2.47        5.78      5.48 o 
   1  12   5       11.70       16.31      6.45 o 
   2  12   5        6.55       19.75      7.37 o 
  -1  13   5        1.45        5.86      4.33 o 
   0  13   5        0.66        2.36      2.48 o 
  -6   0   6       67.61       62.91     12.37 o 
  -4   0   6       26.29       20.84      8.53 o 
  -2   0   6      461.23      478.74     19.96 o 
   0   0   6      546.08      603.83     16.93 o 
   2   0   6        7.15       10.52      4.53 o 
   4   0   6       34.95       33.43      9.06 o 
   6   0   6       51.79       61.36     13.51 o 
  -7   1   6       48.35       52.27      9.32 o 
  -6   1   6        0.12        3.29      3.71 o 
  -5   1   6       41.63       41.60      6.45 o 
  -4   1   6       37.55       51.41      6.71 o 
  -3   1   6      147.81      166.56      9.98 o 
  -2   1   6        1.37        1.71      0.79 o 
  -1   1   6      123.05      127.84      5.11 o 
   0   1   6      734.27      774.70     10.36 o 
   1   1   6      289.58      334.94      7.57 o 
   2   1   6       39.11       37.77      3.50 o 
   3   1   6      119.23       96.33     11.50 o 
   4   1   6       59.57       57.30      7.07 o 
   5   1   6        5.88        4.70      3.19 o 
   6   1   6        4.14        5.79      5.39 o 
  -7   2   6        4.23        2.27      2.49 o 
  -6   2   6        0.82        3.86      3.03 o 
  -5   2   6       40.87       33.98      6.70 o 
  -4   2   6       20.05       13.80      4.46 o 
  -3   2   6       60.14       55.51      6.62 o 
  -2   2   6      108.62      116.98      4.79 o 
  -1   2   6       50.80       54.09      4.34 o 
   0   2   6        4.27        1.18      1.44 o 
   1   2   6      260.41      280.78      7.32 o 
   2   2   6       64.33       48.60      5.89 o 
   3   2   6       31.20       37.02      7.00 o 
   4   2   6        0.06        2.25      1.55 o 
   5   2   6       21.59       45.38     11.74 o 
   6   2   6       47.14       57.18      8.45 o 
  -7   3   6       15.85       16.74     10.47 o 
  -6   3   6        0.01        1.65      1.83 o 
  -5   3   6       10.70        4.81      3.19 o 
  -4   3   6       95.42       89.96      8.03 o 
  -3   3   6       21.19       13.28      3.11 o 
  -2   3   6      108.21      102.14      5.28 o 
  -1   3   6      130.87      145.75      8.43 o 
   0   3   6       16.14       11.62      3.07 o 
   1   3   6      301.40      295.16      7.73 o 
   2   3   6        0.10        3.44      1.95 o 
   3   3   6      418.53      459.27     71.43 o 
   4   3   6        2.36        2.84      3.27 o 
   5   3   6        6.03        8.77      4.61 o 
   6   3   6        2.42        3.25      7.85 o 
  -7   4   6        2.20       10.08      8.80 o 
  -6   4   6        5.35        4.62      2.94 o 
  -5   4   6        3.64        3.90      3.16 o 
  -4   4   6        5.93        3.32      2.60 o 
  -3   4   6       82.20       82.23      6.08 o 
  -2   4   6        2.02        2.91      1.85 o 
  -1   4   6       18.70       14.91      3.01 o 
   0   4   6        1.18        3.85      2.02 o 
   1   4   6       23.67       19.78      3.58 o 
   2   4   6       10.91       11.28      6.06 o 
   3   4   6        0.26        4.74      3.87 o 
   4   4   6        0.23        4.10      4.68 o 
   5   4   6        0.67        4.00      3.96 o 
   6   4   6        5.99        6.82     10.12 o 
  -6   5   6        7.89        3.57      5.11 o 
  -5   5   6        9.73        9.16      4.01 o 
  -4   5   6        1.06        3.71      2.59 o 
  -3   5   6        3.07        2.44      1.83 o 
  -2   5   6        7.53        6.66      2.33 o 
  -1   5   6       49.55       47.75      3.93 o 
   0   5   6       31.37       33.85      4.22 o 
   1   5   6      128.95      124.73      5.87 o 
   2   5   6      141.41      107.41      8.99 o 
   3   5   6       85.17       95.40      9.40 o 
   4   5   6       10.75       15.93      6.82 o 
   5   5   6       15.43       13.15      5.80 o 
  -6   6   6        0.72        3.00      2.98 o 
  -5   6   6        1.07        1.83      2.75 o 
  -4   6   6        7.56        6.30      2.98 o 
  -3   6   6        2.96        6.08      2.39 o 
  -2   6   6        4.45        5.93      1.79 o 
  -1   6   6       10.70        7.00      2.82 o 
   0   6   6       11.45       14.51      3.08 o 
   1   6   6       25.41       32.22      3.90 o 
   2   6   6       40.15       32.61      8.64 o 
   3   6   6       68.40       70.05      8.63 o 
   4   6   6       11.40        6.34      4.91 o 
   5   6   6        1.74        7.15      5.72 o 
  -6   7   6       13.41       18.92      6.90 o 
  -5   7   6        1.44        2.32      3.63 o 
  -4   7   6        0.44        2.77      4.01 o 
  -3   7   6       13.63       15.93      3.41 o 
  -2   7   6        1.88        4.15      2.09 o 
  -1   7   6        2.26        2.02      1.93 o 
   0   7   6        8.24        6.29      1.98 o 
   1   7   6       48.38       47.77      8.31 o 
   2   7   6       83.48       90.30     21.74 o 
   3   7   6        3.27        8.02      4.93 o 
   4   7   6        1.68        6.67      3.84 o 
   5   7   6        0.47        2.46      4.06 o 
  -5   8   6        3.35        1.99      2.90 o 
  -4   8   6        2.97        4.71      2.85 o 
  -3   8   6        6.02        3.98      1.52 o 
  -2   8   6        1.88        2.94      1.90 o 
  -1   8   6        1.10        2.14      1.41 o 
   0   8   6        3.10        3.62      1.60 o 
   1   8   6        2.00        5.09      3.48 o 
   2   8   6       78.52       68.67      9.60 o 
   3   8   6        4.55        7.51      3.73 o 
   4   8   6       10.37       14.00      5.75 o 
   5   8   6        8.35       14.68      9.21 o 
  -5   9   6        5.41        3.72      3.08 o 
  -4   9   6        0.30        4.46      4.87 o 
  -3   9   6        0.32        1.89      1.57 o 
  -2   9   6        0.15        3.78      2.34 o 
  -1   9   6        0.43        1.27      0.71 o 
   0   9   6        1.72        6.16      5.04 o 
   1   9   6        9.91       14.04      5.52 o 
   2   9   6       36.92       35.64      7.01 o 
   3   9   6        0.13        4.99      5.11 o 
   4   9   6       14.56       22.12      8.03 o 
  -4  10   6        2.55        5.45      3.96 o 
  -3  10   6        1.42        1.47      0.91 o 
  -2  10   6        1.04        4.11      2.21 o 
  -1  10   6        3.61       10.17      4.15 o 
   0  10   6        7.33       10.34      4.59 o 
   1  10   6        0.40        0.61      1.04 o 
   2  10   6        0.22        4.23      3.94 o 
   3  10   6       18.61       13.78      6.27 o 
  -3  11   6        0.01        0.42      2.39 o 
  -2  11   6        3.76        6.16      3.76 o 
  -1  11   6        3.08        7.36      5.00 o 
   0  11   6       27.36       30.90     11.99 o 
   1  11   6       21.62       16.44      7.53 o 
   2  11   6        0.88        4.02      6.02 o 
   3  11   6        0.06       12.26      7.27 o 
  -2  12   6        0.63        1.37      0.99 o 
  -1  12   6        6.52        8.28      5.07 o 
   0  12   6       16.29       10.97      5.21 o 
   1  12   6       13.65       14.29      7.32 o 
  -7   0   7       14.90       13.03      7.37 o 
  -5   0   7        5.35        3.52      5.03 o 
  -3   0   7        3.24        0.83      3.11 o 
  -1   0   7       11.97       15.44      4.89 o 
   1   0   7       52.86       57.24      6.33 o 
   3   0   7      102.56       90.64     11.02 o 
   5   0   7       17.23       21.07      9.76 o 
  -7   1   7        0.00        5.23      3.86 o 
  -6   1   7       24.60       18.64      7.58 o 
  -5   1   7       15.50       20.47     10.30 o 
  -4   1   7       10.68        8.48      5.53 o 
  -3   1   7        7.44        9.98      3.55 o 
  -2   1   7       28.05       31.46      2.65 o 
  -1   1   7       60.16       58.59      4.52 o 
   0   1   7        6.01        3.48      2.54 o 
   1   1   7       28.24       30.57      4.05 o 
   2   1   7       18.96       18.48      3.26 o 
   3   1   7        0.17        3.72      3.37 o 
   4   1   7        0.23        4.69      3.98 o 
   5   1   7        3.69        5.29      4.47 o 
   6   1   7       77.46      104.14     11.30 o 
  -7   2   7       12.79       14.31      6.72 o 
  -6   2   7        2.92        5.47      4.20 o 
  -5   2   7        3.95        6.66      3.55 o 
  -4   2   7       46.59       54.35      7.06 o 
  -3   2   7        1.34        2.58      2.71 o 
  -2   2   7       44.74       43.00      4.50 o 
  -1   2   7      348.92      353.15      8.09 o 
   0   2   7        1.59        3.55      2.32 o 
   1   2   7      135.98      157.19      7.11 o 
   2   2   7        2.70        2.23      2.90 o 
   3   2   7        4.10        3.74      2.86 o 
   4   2   7        0.58        1.43      2.44 o 
   5   2   7        1.41        9.24      7.96 o 
   6   2   7        0.51        4.32      5.01 o 
  -7   3   7        1.68        4.65      3.06 o 
  -6   3   7       10.66        6.78      4.44 o 
  -5   3   7       31.68       23.34      5.45 o 
  -4   3   7        0.60        1.31      2.20 o 
  -3   3   7        3.97        1.50      1.33 o 
  -2   3   7       18.40       17.05      3.59 o 
  -1   3   7       40.39       35.05      4.72 o 
   0   3   7      794.03      852.39     19.56 o 
   1   3   7       76.48       75.03      5.28 o 
   2   3   7        0.73        8.43      4.42 o 
   3   3   7        0.35        4.25      2.95 o 
   4   3   7       21.50       25.37     10.25 o 
   5   3   7        9.00       14.37      9.53 o 
   6   3   7       12.03        5.44      4.68 o 
  -6   4   7        3.10        7.31      4.18 o 
  -5   4   7        0.53        6.07      4.54 o 
  -4   4   7       26.19       19.91      4.55 o 
  -3   4   7      230.55      223.10      7.23 o 
  -2   4   7       24.16       17.33      3.39 o 
  -1   4   7       34.83       31.79      4.46 o 
   0   4   7       42.39       41.84      5.63 o 
   1   4   7       20.45       15.64      3.33 o 
   2   4   7       13.19       13.85      4.64 o 
   3   4   7        0.13        2.18      3.27 o 
   4   4   7       14.43       20.90      6.37 o 
   5   4   7        0.54        4.16      4.65 o 
  -6   5   7        0.32        3.73      3.14 o 
  -5   5   7       10.65        9.94      3.73 o 
  -4   5   7       45.76       37.38      5.12 o 
  -3   5   7       30.60       25.24      3.55 o 
  -2   5   7      186.42      180.34      6.71 o 
  -1   5   7      197.09      219.01      8.33 o 
   0   5   7        2.38        5.01      2.64 o 
   1   5   7      301.66      296.69     11.10 o 
   2   5   7        6.13       10.01      5.03 o 
   3   5   7       11.45       12.33      5.57 o 
   4   5   7        0.23        3.01      3.19 o 
   5   5   7        6.35        4.65      3.01 o 
  -6   6   7        7.64        1.90      4.87 o 
  -5   6   7        1.64        1.76      1.97 o 
  -4   6   7        4.79        6.63      3.04 o 
  -3   6   7      167.80      171.13      6.82 o 
  -2   6   7       38.93       34.27      5.16 o 
  -1   6   7        3.95        3.42      1.99 o 
   0   6   7       10.13        6.54      2.63 o 
   1   6   7        2.24        4.59      2.66 o 
   2   6   7        5.00        2.68      4.14 o 
   3   6   7        0.20        1.64      3.28 o 
   4   6   7        9.17       11.99      9.89 o 
   5   6   7        3.05        5.07      3.29 o 
  -6   7   7        6.88        8.38      6.99 o 
  -5   7   7        0.29        0.59      1.64 o 
  -4   7   7       14.44       15.01      4.17 o 
  -3   7   7        4.37        3.18      1.76 o 
  -2   7   7       12.15       13.26      3.05 o 
  -1   7   7      207.03      211.49      7.98 o 
   0   7   7        4.90        4.99      2.02 o 
   1   7   7       30.62       27.11      8.47 o 
   2   7   7      107.57      110.54     10.80 o 
   3   7   7        4.87        2.06      2.79 o 
   4   7   7        7.70       18.83      6.33 o 
   5   7   7        8.21       16.13      7.11 o 
  -5   8   7        1.34        7.43      6.44 o 
  -4   8   7        0.63        2.74      4.04 o 
  -3   8   7        2.81        6.92      2.53 o 
  -2   8   7       12.54        7.01      3.16 o 
  -1   8   7       30.04       30.04      3.92 o 
   0   8   7       33.21       31.95      7.30 o 
   1   8   7       20.19       28.30      7.14 o 
   2   8   7        0.97        3.53      3.79 o 
   3   8   7       23.47       18.91      8.14 o 
   4   8   7        5.29       14.53      6.80 o 
  -5   9   7        0.28        5.29      5.96 o 
  -4   9   7        0.02        3.59      5.49 o 
  -3   9   7        0.09        3.94      2.51 o 
  -2   9   7        8.46        5.41      2.14 o 
  -1   9   7       20.48       20.34      4.40 o 
   0   9   7       12.39        5.41      5.18 o 
   1   9   7        1.03        3.93      3.92 o 
   2   9   7        8.92        6.75      5.01 o 
   3   9   7        0.02        4.61      3.55 o 
   4   9   7        0.05        9.80      6.66 o 
  -4  10   7        2.80        4.82      5.75 o 
  -3  10   7        3.81        4.66      1.89 o 
  -2  10   7        3.24        3.13      1.76 o 
  -1  10   7        0.05        1.34      2.45 o 
   0  10   7       10.81        9.67      5.64 o 
   1  10   7       35.47       35.60      9.97 o 
   2  10   7        1.37        6.17      5.89 o 
   3  10   7        2.99       11.49      7.84 o 
  -3  11   7        0.22        5.85      3.21 o 
  -2  11   7        0.00        9.43      5.53 o 
  -1  11   7       15.79       15.62      5.23 o 
   0  11   7        5.77        6.76      5.19 o 
   1  11   7        0.46        1.54      4.70 o 
   2  11   7        7.32        9.28      6.04 o 
  -2  12   7        2.99        8.83      5.53 o 
  -1  12   7       13.57       16.41      7.66 o 
   0  12   7        0.29        0.69      2.50 o 
   1  12   7        0.70        9.72      5.73 o 
  -6   0   8        4.56        4.80      7.81 o 
  -4   0   8      232.59      234.40     16.62 o 
  -2   0   8       72.64       69.30     13.47 o 
   0   0   8        2.33        2.18      1.85 o 
   2   0   8      122.64      109.25      7.45 o 
   4   0   8        2.86        5.95      8.17 o 
  -7   1   8        5.63        4.40      3.75 o 
  -6   1   8        0.32        5.27      4.51 o 
  -5   1   8      229.64      233.38     13.16 o 
  -4   1   8        0.10        1.86      2.84 o 
  -3   1   8      339.35      363.41     13.24 o 
  -2   1   8        3.70        3.89      1.57 o 
  -1   1   8      175.70      176.92      6.80 o 
   0   1   8       77.46       76.39      5.70 o 
   1   1   8      358.59      373.37     13.14 o 
   2   1   8       88.05       70.92      4.75 o 
   3   1   8      314.81      288.01     11.15 o 
   4   1   8        2.68        2.35      3.50 o 
   5   1   8       12.04       14.44      4.73 o 
  -6   2   8       10.68       12.47      5.72 o 
  -5   2   8        9.73       15.10      5.76 o 
  -4   2   8        5.68        6.47      3.55 o 
  -3   2   8      118.51      128.86     11.52 o 
  -2   2   8      233.50      237.15     11.79 o 
  -1   2   8       69.39       70.19      5.47 o 
   0   2   8      246.18      245.77      8.70 o 
   1   2   8       16.61       16.54      3.68 o 
   2   2   8       28.35       33.97      6.22 o 
   3   2   8       33.01       34.00      6.10 o 
   4   2   8        5.78        5.74      4.14 o 
   5   2   8        0.05        1.75      3.33 o 
  -6   3   8        1.13        1.02      2.90 o 
  -5   3   8       75.10       82.12     11.48 o 
  -4   3   8       67.28       59.82      7.74 o 
  -3   3   8      789.22      896.19     35.03 o 
  -2   3   8       39.80       36.15      4.86 o 
  -1   3   8      150.30      166.28      7.54 o 
   0   3   8       22.93       21.46      4.37 o 
   1   3   8      450.09      472.15     10.72 o 
   2   3   8      110.57      113.63     21.09 o 
   3   3   8       29.68       33.74      6.71 o 
   4   3   8       18.94       24.85     13.56 o 
   5   3   8        0.00        0.74      1.13 o 
  -6   4   8        3.69       11.00      4.90 o 
  -5   4   8        1.61        4.46      3.27 o 
  -4   4   8        4.65        2.40      2.04 o 
  -3   4   8      137.18      132.39      9.47 o 
  -2   4   8        0.37        2.67      1.61 o 
  -1   4   8       14.57       15.38      4.02 o 
   0   4   8        2.01        3.96      1.99 o 
   1   4   8        1.13        0.87      0.70 o 
   2   4   8       51.37       50.82      8.09 o 
   3   4   8        0.92        1.39      1.12 o 
   4   4   8        8.47        9.78      4.53 o 
   5   4   8        0.37        0.45      1.40 o 
  -6   5   8        0.11        2.28      3.10 o 
  -5   5   8       37.50       42.35      6.64 o 
  -4   5   8       98.81      113.76     14.00 o 
  -3   5   8      103.44       92.25      8.25 o 
  -2   5   8       55.28       66.59      5.97 o 
  -1   5   8      524.78      544.09     11.80 o 
   0   5   8       52.36       60.01      6.97 o 
   1   5   8        0.19        2.61      1.56 o 
   2   5   8       68.42       65.11      7.86 o 
   3   5   8       43.43       39.80      7.13 o 
   4   5   8        0.24        1.80      3.18 o 
   5   5   8        0.48        2.62      4.50 o 
  -6   6   8        8.92       12.23      8.73 o 
  -5   6   8        2.19        4.70      2.80 o 
  -4   6   8        1.87        5.30      3.27 o 
  -3   6   8        1.35        1.41      1.05 o 
  -2   6   8        1.82        1.09      0.95 o 
  -1   6   8       56.79       63.36      5.70 o 
   0   6   8       81.32       88.66      6.35 o 
   1   6   8        8.12        6.54      7.28 o 
   2   6   8       39.36       37.85     18.54 o 
   3   6   8        5.11        3.92      3.68 o 
   4   6   8        0.01        4.50      4.78 o 
   5   6   8        1.06        6.87      5.67 o 
  -5   7   8        0.60        5.80      5.36 o 
  -4   7   8       12.86       12.63      4.28 o 
  -3   7   8       28.81       32.48      5.05 o 
  -2   7   8      126.90      121.59      6.29 o 
  -1   7   8        3.65        3.77      3.94 o 
   0   7   8        2.83        2.67      1.90 o 
   1   7   8        2.70        3.41      2.76 o 
   2   7   8       26.82       40.35      8.24 o 
   3   7   8       21.29       15.84      5.99 o 
   4   7   8        7.69        9.54      4.33 o 
  -5   8   8        1.78        1.87      1.74 o 
  -4   8   8        0.41        4.64      4.50 o 
  -3   8   8        6.13        6.50      2.46 o 
  -2   8   8       33.45       28.43      4.47 o 
  -1   8   8       45.01       42.43      4.26 o 
   0   8   8       14.93       19.37      6.77 o 
   1   8   8       16.76        9.98      7.88 o 
   2   8   8        2.37        2.50      1.87 o 
   3   8   8        1.44        7.78      6.03 o 
   4   8   8        0.63       10.57      5.79 o 
  -4   9   8        2.96        6.35      5.21 o 
  -3   9   8        0.76        2.19      1.46 o 
  -2   9   8        1.78        7.16      2.83 o 
  -1   9   8        1.49        2.11      2.63 o 
   0   9   8        6.56        5.06      3.66 o 
   1   9   8        0.87        4.85      5.01 o 
   2   9   8        2.11        6.36      5.24 o 
   3   9   8        2.97        9.08      5.53 o 
  -4  10   8        2.04        7.38      4.47 o 
  -3  10   8        7.19        9.18      3.23 o 
  -2  10   8       12.16       12.70      3.66 o 
  -1  10   8       14.67       17.95      5.62 o 
   0  10   8        1.86        5.91      5.20 o 
   1  10   8        0.17        6.86      6.56 o 
   2  10   8        9.12        8.00      6.33 o 
  -2  11   8        5.37        7.83      5.81 o 
  -1  11   8        3.35        8.77      6.35 o 
   0  11   8        6.77       11.31      6.31 o 
   1  11   8        0.23        0.62      3.65 o 
  -5   0   9      135.11      145.07     16.50 o 
  -3   0   9      352.11      357.71     19.70 o 
  -1   0   9       32.72       31.81      4.98 o 
   1   0   9      151.37      158.32     12.10 o 
   3   0   9       98.92       84.33     12.33 o 
   5   0   9        2.74        6.31      7.78 o 
  -6   1   9        0.02        3.34      3.69 o 
  -5   1   9       20.04       16.11      6.17 o 
  -4   1   9       10.00        9.73      5.45 o 
  -3   1   9       74.94       78.10      8.53 o 
  -2   1   9       69.69       60.76      3.67 o 
  -1   1   9       64.56       50.80      4.09 o 
   0   1   9      183.98      190.80      7.99 o 
   1   1   9       15.23        9.99      3.31 o 
   2   1   9      138.11      143.57      8.97 o 
   3   1   9       30.97       35.23      7.82 o 
   4   1   9       10.20       15.87      7.81 o 
   5   1   9        1.05        5.03      3.11 o 
  -6   2   9        1.12        4.99      5.39 o 
  -5   2   9       69.68       59.78      8.54 o 
  -4   2   9      108.70      100.84     10.11 o 
  -3   2   9      121.62      123.89      9.36 o 
  -2   2   9       11.74       14.13      4.92 o 
  -1   2   9       66.09       56.26      5.38 o 
   0   2   9        2.51        6.35      3.41 o 
   1   2   9      179.41      179.85      8.23 o 
   2   2   9        0.43        2.90      2.14 o 
   3   2   9       63.24       44.47      8.43 o 
   4   2   9        0.09        2.79      5.07 o 
   5   2   9        0.00        2.46      4.73 o 
  -6   3   9        0.00        3.29      3.33 o 
  -5   3   9        3.36        5.58      3.91 o 
  -4   3   9       11.62       10.09      4.73 o 
  -3   3   9        2.64        7.98      4.48 o 
  -2   3   9        0.59        5.18      2.98 o 
  -1   3   9       29.05       24.63      4.19 o 
   0   3   9       10.19        9.32      3.15 o 
   1   3   9      191.75      197.40      8.15 o 
   2   3   9        1.67        2.91      3.27 o 
   3   3   9        2.77        3.28      3.33 o 
   4   3   9        0.19        4.29      6.47 o 
   5   3   9        0.06        2.43      6.71 o 
  -6   4   9        2.99        5.14      4.58 o 
  -5   4   9       19.16       16.12      6.10 o 
  -4   4   9        1.70        3.26      3.42 o 
  -3   4   9        5.07        4.07      2.76 o 
  -2   4   9       62.82       63.34      5.77 o 
  -1   4   9      137.73      161.18     10.96 o 
   0   4   9      162.02      152.31      9.47 o 
   1   4   9      205.44      210.23      8.36 o 
   2   4   9       42.26       35.17      7.02 o 
   3   4   9       27.30       23.26      7.09 o 
   4   4   9        2.75        1.83      1.86 o 
   5   4   9        0.26        4.92      6.75 o 
  -6   5   9        0.59       10.61      4.76 o 
  -5   5   9        8.23        5.23      2.66 o 
  -4   5   9       20.26        9.14      6.10 o 
  -3   5   9       10.11        9.54      4.61 o 
  -2   5   9        6.98        5.50      3.28 o 
  -1   5   9        0.34        3.17      2.26 o 
   0   5   9        9.11        8.06      4.31 o 
   1   5   9       11.00       10.34      2.99 o 
   2   5   9       18.76       24.22      7.06 o 
   3   5   9       31.64       30.66      6.34 o 
   4   5   9        1.90        8.82      5.67 o 
  -5   6   9       37.81       38.65      7.13 o 
  -4   6   9       10.38       12.44      4.85 o 
  -3   6   9       10.11        7.89      3.67 o 
  -2   6   9       57.41       50.80      8.46 o 
  -1   6   9       79.17       70.09      6.00 o 
   0   6   9       58.45       61.17      5.76 o 
   1   6   9      149.30      156.51     11.69 o 
   2   6   9        1.64        7.57      4.57 o 
   3   6   9        1.67        6.02      5.01 o 
   4   6   9        3.92        7.64      4.54 o 
  -5   7   9       10.73       15.18      8.73 o 
  -4   7   9       36.66       37.31      6.73 o 
  -3   7   9        5.29        8.80      4.57 o 
  -2   7   9        0.24        4.82      2.69 o 
  -1   7   9      132.46      138.28      9.47 o 
   0   7   9       11.16        8.25     13.17 o 
   1   7   9        9.95       17.01      6.45 o 
   2   7   9        0.97        2.79      1.25 o 
   3   7   9        4.45        5.23      5.91 o 
   4   7   9       31.11       38.14      8.72 o 
  -4   8   9        2.69        2.26      2.76 o 
  -3   8   9        5.20        3.61      2.85 o 
  -2   8   9        0.04        5.64      4.14 o 
  -1   8   9       25.68       21.94      4.62 o 
   0   8   9       18.13       12.51      5.53 o 
   1   8   9       12.43       13.26      7.61 o 
   2   8   9        1.46        3.36      2.73 o 
   3   8   9        3.20        8.40      6.01 o 
  -4   9   9       15.14       14.40      5.31 o 
  -3   9   9        3.98        3.82      4.28 o 
  -2   9   9        5.51        8.35      3.12 o 
  -1   9   9        2.49        4.54      4.16 o 
   0   9   9        3.49        2.98      3.86 o 
   1   9   9       15.06       19.53      6.02 o 
   2   9   9        3.64        8.75      6.25 o 
   3   9   9        0.31        5.87      7.55 o 
  -3  10   9        2.72        3.82      3.71 o 
  -2  10   9        0.18        5.45      4.66 o 
  -1  10   9        0.85       10.21      6.35 o 
   0  10   9        0.16        4.11      4.79 o 
   1  10   9        1.51        4.73      3.70 o 
   2  10   9        0.00        7.48      5.77 o 
  -1  11   9       10.61       27.33      7.28 o 
   0  11   9        1.76        8.84      5.72 o 
  -6   0  10       18.33       13.78      8.94 o 
  -4   0  10        1.47        6.11      6.00 o 
  -2   0  10       83.23       64.61     10.15 o 
   0   0  10      185.36      166.83     15.33 o 
   2   0  10       77.52       60.41     10.67 o 
   4   0  10        3.23        5.62      8.00 o 
  -6   1  10        5.12        9.06      5.68 o 
  -5   1  10        5.52        2.30      3.41 o 
  -4   1  10       23.14       20.61      5.64 o 
  -3   1  10        0.33        2.55      2.45 o 
  -2   1  10       24.27       16.59      7.57 o 
  -1   1  10       62.99       59.71      5.36 o 
   0   1  10       48.83       42.23      4.43 o 
   1   1  10       10.63        5.02      2.42 o 
   2   1  10       23.65       16.32      4.36 o 
   3   1  10       12.39       15.37      5.61 o 
   4   1  10        2.59        6.94      4.24 o 
   5   1  10       55.93       78.77     10.97 o 
  -6   2  10        5.60       10.27      5.91 o 
  -5   2  10        7.77        7.01      3.82 o 
  -4   2  10       63.56       61.87      8.29 o 
  -3   2  10       18.39       14.31      5.45 o 
  -2   2  10       10.03       11.65      4.11 o 
  -1   2  10      130.12      115.65      7.84 o 
   0   2  10       80.74       76.27      6.31 o 
   1   2  10       55.00       49.93      5.48 o 
   2   2  10       11.33       12.67      5.72 o 
   3   2  10        0.02        9.16      6.77 o 
   4   2  10        2.61        6.83      5.23 o 
  -6   3  10        0.93        3.15      4.12 o 
  -5   3  10        2.97        2.34      3.72 o 
  -4   3  10        4.56        8.40      4.93 o 
  -3   3  10       21.94       21.36      5.93 o 
  -2   3  10        0.01        1.74      1.96 o 
  -1   3  10      209.98      216.52      8.75 o 
   0   3  10        1.99        2.20      2.14 o 
   1   3  10      140.17      137.69      7.59 o 
   2   3  10       36.02       30.68      9.58 o 
   3   3  10       43.69       38.84      6.95 o 
   4   3  10        3.03        6.65      7.11 o 
  -6   4  10        7.99       13.73      6.10 o 
  -5   4  10        1.23        2.68      2.73 o 
  -4   4  10       19.84       24.82      7.37 o 
  -3   4  10        3.73        0.78      1.10 o 
  -2   4  10        2.34        2.93      2.06 o 
  -1   4  10       10.17        9.66      3.54 o 
   0   4  10       24.99       26.29      4.78 o 
   1   4  10       35.82       29.55      4.75 o 
   2   4  10        9.26        7.77      4.22 o 
   3   4  10        1.56        2.50      3.89 o 
   4   4  10        0.82        1.45      5.43 o 
  -5   5  10        2.12        4.26      4.06 o 
  -4   5  10        8.38        5.67      4.08 o 
  -3   5  10        6.88        4.04      2.50 o 
  -2   5  10        0.06        3.26      2.32 o 
  -1   5  10        0.14        0.38      2.60 o 
   0   5  10       44.23       43.87      5.41 o 
   1   5  10      190.71      204.36      8.97 o 
   2   5  10        0.44        4.23      4.05 o 
   3   5  10       12.66        9.89      6.51 o 
   4   5  10        3.68        8.16      5.20 o 
  -5   6  10       23.44       27.53      6.54 o 
  -4   6  10        2.13        4.86      3.42 o 
  -3   6  10       15.34        9.52      3.34 o 
  -2   6  10        8.23        9.70      3.72 o 
  -1   6  10        3.83        5.66      3.21 o 
   0   6  10        7.63        7.81      2.97 o 
   1   6  10        0.01        5.14      3.50 o 
   2   6  10       23.57       31.89      8.20 o 
   3   6  10        2.45        6.39      5.57 o 
   4   6  10        0.01        2.71      2.99 o 
  -5   7  10       12.47       10.23      8.39 o 
  -4   7  10       23.28       21.04      5.94 o 
  -3   7  10        2.01        3.15      3.79 o 
  -2   7  10        0.25        4.21      3.11 o 
  -1   7  10        2.77        4.44      3.12 o 
   0   7  10        2.11        3.35      2.39 o 
   1   7  10        8.35        6.00      4.96 o 
   2   7  10       10.13        5.83      4.57 o 
   3   7  10        0.28        6.55      5.21 o 
  -4   8  10        7.16        8.35      4.23 o 
  -3   8  10        2.45        5.22      4.56 o 
  -2   8  10        0.00        4.44      2.62 o 
  -1   8  10        4.77        6.38      3.72 o 
   0   8  10        5.44        6.31      4.44 o 
   1   8  10        7.31       12.57      5.77 o 
   2   8  10        1.57        5.87      5.21 o 
   3   8  10       24.93       42.92     12.63 o 
  -3   9  10        8.64       14.38      5.84 o 
  -2   9  10       34.28       45.00      6.83 o 
  -1   9  10        1.61        3.80      4.86 o 
   0   9  10        5.43        8.38      5.91 o 
   1   9  10        2.85        6.61      3.57 o 
   2   9  10        0.03        3.74      3.10 o 
  -2  10  10        2.06        8.54      5.30 o 
  -1  10  10        4.32        9.12      4.22 o 
   0  10  10        3.43        7.82      6.02 o 
   1  10  10       10.29       25.57      8.25 o 
  -5   0  11       19.82       26.53     11.82 o 
  -3   0  11        2.15        1.17      1.75 o 
  -1   0  11      381.99      372.21     13.78 o 
   1   0  11       61.19       71.89      7.80 o 
   3   0  11        0.38        7.40      6.51 o 
  -6   1  11        3.64        6.47      4.13 o 
  -5   1  11        0.11        5.88      4.85 o 
  -4   1  11        0.09        1.91      1.70 o 
  -3   1  11        0.26        5.40      3.85 o 
  -2   1  11       47.19       44.53      7.28 o 
  -1   1  11        0.40        0.80      0.63 o 
   0   1  11       39.56       36.87      4.13 o 
   1   1  11        6.65        6.72      2.40 o 
   2   1  11        1.18        0.51      1.32 o 
   3   1  11        5.63        3.83      4.08 o 
   4   1  11       63.98       78.41     10.33 o 
  -5   2  11       14.68       16.90      6.67 o 
  -4   2  11       12.68       14.17      5.41 o 
  -3   2  11        8.37        5.59      5.11 o 
  -2   2  11       54.97       52.28      7.71 o 
  -1   2  11       19.43       11.04      2.69 o 
   0   2  11      141.40      138.74      7.49 o 
   1   2  11        4.17        6.28      2.38 o 
   2   2  11        0.76        5.74      4.59 o 
   3   2  11        6.50        5.75      3.48 o 
   4   2  11        0.12        4.27      3.06 o 
  -5   3  11        0.24        3.34      3.31 o 
  -4   3  11       35.61       33.88      7.26 o 
  -3   3  11        3.11        3.58      3.18 o 
  -2   3  11        0.37        1.96      3.06 o 
  -1   3  11       10.80        8.78      3.40 o 
   0   3  11        0.18        1.61      1.36 o 
   1   3  11       21.65       19.29      4.85 o 
   2   3  11        1.43        4.09      2.18 o 
   3   3  11       24.08       24.82     10.65 o 
   4   3  11        0.20        2.05      7.89 o 
  -5   4  11       13.09        9.09      5.28 o 
  -4   4  11        0.72        1.96      3.23 o 
  -3   4  11        8.48        8.58      4.76 o 
  -2   4  11       12.15        9.70      4.66 o 
  -1   4  11        4.65        4.16      2.71 o 
   0   4  11       32.50       30.01      5.81 o 
   1   4  11        2.51        1.65      0.92 o 
   2   4  11        5.29       13.44      5.81 o 
   3   4  11       20.22       22.60      6.57 o 
   4   4  11        2.53        7.35      9.87 o 
  -5   5  11        5.74        8.87      5.34 o 
  -4   5  11        0.08        3.76      3.49 o 
  -3   5  11       15.49       11.55      4.48 o 
  -2   5  11       14.25       11.47      4.21 o 
  -1   5  11        6.32        4.45      3.14 o 
   0   5  11        3.39        5.06      2.85 o 
   1   5  11        0.03        2.63      3.25 o 
   2   5  11        5.44        7.67      5.17 o 
   3   5  11        9.42       11.50      4.76 o 
  -4   6  11        1.45        2.15      3.43 o 
  -3   6  11        0.00        4.01      3.90 o 
  -2   6  11        3.95        6.46      4.56 o 
  -1   6  11        4.47        5.34      2.89 o 
   0   6  11        1.15        4.24      2.55 o 
   1   6  11        0.00        6.06      3.03 o 
   2   6  11        1.34        8.37      6.44 o 
   3   6  11       16.67        9.70      6.36 o 
  -4   7  11       31.96       36.44     12.05 o 
  -3   7  11        5.45        2.64      3.54 o 
  -2   7  11       11.86       12.90      5.92 o 
  -1   7  11        3.24        7.82      4.55 o 
   0   7  11        0.66        5.32      3.68 o 
   1   7  11        6.66        7.75      4.48 o 
   2   7  11        2.62        6.92      4.68 o 
  -3   8  11       27.57       35.13      6.48 o 
  -2   8  11       24.86       29.26      8.41 o 
  -1   8  11        1.66        3.99      3.89 o 
   0   8  11        8.72        7.86      4.44 o 
   1   8  11        0.27        6.84      5.94 o 
   2   8  11        5.30        2.42      3.62 o 
  -2   9  11        0.73        9.23      9.68 o 
  -1   9  11        2.63        4.94      5.78 o 
   0   9  11        2.43        4.17      5.35 o 
   1   9  11        4.65       12.91      7.98 o 
  -4   0  12      241.69      297.88     22.90 o 
  -2   0  12       27.41       28.67     10.82 o 
   0   0  12       54.57       40.67      6.83 o 
   2   0  12        1.55        6.67      6.29 o 
  -5   1  12       11.44       10.39      6.95 o 
  -4   1  12        9.96       27.58      8.73 o 
  -3   1  12        0.78        3.84      3.55 o 
  -2   1  12        6.58        3.43      3.51 o 
  -1   1  12      114.45      105.35      6.06 o 
   0   1  12        4.93        5.84      2.78 o 
   1   1  12       54.39       51.62      4.97 o 
   2   1  12        0.11        6.18      4.25 o 
   3   1  12       20.27       25.45      7.13 o 
  -5   2  12       58.24       57.31      9.67 o 
  -4   2  12       58.91       56.06      8.50 o 
  -3   2  12        5.73        3.74      3.98 o 
  -2   2  12       22.31       15.78      5.72 o 
  -1   2  12       24.65       17.23      3.36 o 
   0   2  12       28.07       26.43      4.17 o 
   1   2  12        5.51        4.47      2.56 o 
   2   2  12        6.96        5.48      5.40 o 
   3   2  12       15.75       21.28      7.12 o 
  -5   3  12        0.00        0.72      1.99 o 
  -4   3  12        3.16        4.89      3.11 o 
  -3   3  12       12.21       12.83      5.09 o 
  -2   3  12        0.94        1.91      1.94 o 
  -1   3  12       26.09       27.84      4.87 o 
   0   3  12        2.64        3.42      2.33 o 
   1   3  12       25.95       24.86      4.97 o 
   2   3  12        1.22        6.23      2.96 o 
   3   3  12        0.45        1.37      5.56 o 
  -5   4  12       10.09       10.85      5.72 o 
  -4   4  12       15.53        8.79      5.05 o 
  -3   4  12        8.27       10.89      5.31 o 
  -2   4  12        2.90        1.97      1.70 o 
  -1   4  12        8.87       11.45      3.98 o 
   0   4  12        1.76        5.05      4.34 o 
   1   4  12       14.14       22.51      4.82 o 
   2   4  12       51.09       62.17      8.39 o 
   3   4  12        2.60        4.77      4.70 o 
  -4   5  12       10.52       17.65      6.38 o 
  -3   5  12        0.11        2.29      2.16 o 
  -2   5  12        0.08        3.63      4.02 o 
  -1   5  12       16.61       16.78      3.81 o 
   0   5  12        2.26        5.86      2.79 o 
   1   5  12       56.62       63.53      8.87 o 
   2   5  12        0.15        5.58      3.54 o 
   3   5  12        2.44       10.16      5.77 o 
  -4   6  12       41.78       49.26      8.40 o 
  -3   6  12        0.42        0.29      0.94 o 
  -2   6  12        4.24        5.81      3.56 o 
  -1   6  12        4.53        8.42      4.69 o 
   0   6  12        0.20        2.82      4.56 o 
   1   6  12       49.01       41.97      7.49 o 
   2   6  12       13.73       18.75      7.01 o 
  -3   7  12        4.40        5.43      4.58 o 
  -2   7  12        0.01        5.09      4.17 o 
  -1   7  12        1.59        5.14      2.52 o 
   0   7  12       19.80       16.02      6.23 o 
   1   7  12       23.00       17.03      6.11 o 
   2   7  12        2.21        9.45      6.93 o 
  -2   8  12       14.55       23.23      8.51 o 
  -1   8  12        0.27        5.18      4.53 o 
   0   8  12        4.87        9.70      6.59 o 
   1   8  12       13.78       12.25      6.46 o 
  -5   0  13       24.83       26.59     10.96 o 
  -3   0  13        6.45        7.72      7.45 o 
  -1   0  13       52.43       46.69     12.26 o 
   1   0  13        2.20        9.63      6.93 o 
   3   0  13        6.37        8.08      8.55 o 
  -5   1  13        1.75        4.64      4.80 o 
  -4   1  13       33.68       51.29     10.26 o 
  -3   1  13        0.87        3.47      2.32 o 
  -2   1  13        0.53        2.72      3.58 o 
  -1   1  13        0.22        1.75      3.63 o 
   0   1  13       22.55       22.67      4.01 o 
   1   1  13        1.67        3.55      3.36 o 
   2   1  13        1.64        2.86      2.69 o 
   3   1  13        0.04        6.55      5.99 o 
  -4   2  13        4.76        2.99      2.62 o 
  -3   2  13        6.74        7.59      4.67 o 
  -2   2  13        2.58        3.89      3.82 o 
  -1   2  13      105.61      111.27     10.75 o 
   0   2  13        4.56        8.26      3.18 o 
   1   2  13       25.12       23.08      3.76 o 
   2   2  13       23.07       21.94      5.45 o 
   3   2  13        3.27        2.24      1.69 o 
  -4   3  13       16.74        8.26      4.22 o 
  -3   3  13        0.72        2.55      4.28 o 
  -2   3  13        1.70        2.36      2.63 o 
  -1   3  13        8.60        6.99      4.85 o 
   0   3  13       32.46       27.32      5.40 o 
   1   3  13       12.71       11.67      3.76 o 
   2   3  13        1.98        4.64      4.63 o 
  -4   4  13        4.43        6.19      4.12 o 
  -3   4  13       10.56        5.91      5.07 o 
  -2   4  13        1.02        4.68      3.23 o 
  -1   4  13       84.85      107.10     10.03 o 
   0   4  13       37.03       42.37      5.62 o 
   1   4  13       52.81       54.73      6.24 o 
   2   4  13       13.05       12.68      6.65 o 
  -4   5  13        0.81        3.24      3.99 o 
  -3   5  13        4.07        2.10      4.75 o 
  -2   5  13       11.26        9.73      5.22 o 
  -1   5  13        2.61        5.86      4.81 o 
   0   5  13        8.33        9.86      4.32 o 
   1   5  13        9.38       14.74      6.62 o 
   2   5  13        0.26        6.34      4.46 o 
  -3   6  13       22.26       27.15      7.44 o 
  -2   6  13        9.44       11.18      5.57 o 
  -1   6  13        4.16        9.95      7.79 o 
   0   6  13       14.26       13.49      6.11 o 
   1   6  13        2.22        5.39      5.03 o 
  -2   7  13       18.57       32.84      7.50 o 
  -1   7  13        0.10        1.04      4.94 o 
   0   7  13        5.93        7.22      4.21 o 
  -4   0  14        6.44       10.16      9.46 o 
  -2   0  14       89.49      103.44     14.69 o 
   0   0  14      115.37      157.02     11.18 o 
   2   0  14       14.65       23.26      8.66 o 
  -4   1  14        2.14        5.59      4.92 o 
  -3   1  14        7.85        8.66      5.54 o 
  -2   1  14        0.02        4.68      5.56 o 
  -1   1  14        0.53        4.35      4.05 o 
   0   1  14        1.62        5.28      2.12 o 
   1   1  14        1.70        7.09      4.10 o 
   2   1  14        0.07        7.59      5.98 o 
  -4   2  14        2.14        3.84      2.52 o 
  -3   2  14       14.65       10.37      4.47 o 
  -2   2  14       55.89       60.44     14.20 o 
  -1   2  14       13.14       11.92      4.44 o 
   0   2  14        6.99        7.96      2.86 o 
   1   2  14       13.11       13.82      4.44 o 
   2   2  14       14.76       15.67      5.74 o 
  -3   3  14        1.30        5.51      5.35 o 
  -2   3  14        1.07        6.89      4.51 o 
  -1   3  14        4.91        7.84      5.80 o 
   0   3  14        3.49        9.54      3.89 o 
   1   3  14        1.97        5.87      2.61 o 
  -3   4  14        4.19        2.42      2.80 o 
  -2   4  14        0.92        6.93      5.51 o 
  -1   4  14        1.60        4.10      4.35 o 
   0   4  14        6.97       14.83      4.85 o 
   1   4  14        2.20       11.01      4.58 o 
  -2   5  14        6.71        9.67      6.19 o 
  -1   5  14       19.04       26.87      6.60 o 
   0   5  14       12.58       17.09      6.92 o 
  -1   0  15        3.86       10.39      6.94 o 
  -2   1  15       34.71       41.05     11.53 o 
  -1   1  15        0.61        5.26      3.59 o 
   0   1  15        0.05        4.64      3.02 o 
  -2   2  15       10.84       13.60      6.59 o 
  -1   2  15        1.06        8.36      5.76 o 
   0   2  15        0.00        6.10      5.57 o 
  -2   3  15       11.15       17.18      6.67 o 
  -1   3  15       11.56        8.86      4.84 o 
                                                 
